# Supplementary material for: Identification of Overexpressed Genes in Malignant Pleural Mesothelioma
Source: Int J Mol Sci. 2021 Mar 8;22(5):2738. doi: 10.3390/ijms22052738 (PMC7962966; doi:10.3390/ijms22052738)
Supplement: Supplementary file 1 [file ijms-22-02738-s001.zip › Supplementary_final/Supplementary table S1.xlsx]

## Sheet: Foglio1
ensembl ID	external gene name	gene biotype	baseMean	log2FoldChange	P-value
ENSG00000275700.3	AATF	protein_coding	3859.19	-0.832302	0.00103346
ENSG00000141338.12	ABCA8	protein_coding	1446.7	9.91721	1.35e-11
ENSG00000085563.13	ABCB1	protein_coding	502.911	5.08201	2.6e-07
ENSG00000164163.9	ABCE1	protein_coding	3177.27	-2.13878	9.38e-14
ENSG00000136754.15	ABI1	protein_coding	2974.09	-1.93093	1.42e-15
ENSG00000161533.10	ACOX1	protein_coding	2627.56	-0.94088	0.000159015
ENSG00000151726.12	ACSL1	protein_coding	4581.53	-3.45369	1.48e-11
ENSG00000164398.11	ACSL6	protein_coding	60.8031	6.30351	4.63e-06
ENSG00000107796.11	ACTA2	protein_coding	15428.7	6.61729	2.42e-15
ENSG00000163017.12	ACTG2	protein_coding	789.628	7.09127	1.7e-07
ENSG00000115091.10	ACTR3	protein_coding	11944.6	-0.910463	0.00115449
ENSG00000154734.13	ADAMTS1	protein_coding	4852.54	2.22438	0.00861827
ENSG00000166106.3	ADAMTS15	protein_coding	5129.09	12.705	2.24e-20
ENSG00000141433.11	ADCYAP1	protein_coding	2700.25	11.7793	6.85e-14
ENSG00000196616.11	ADH1B	protein_coding	10191.4	12.7337	1.93e-10
ENSG00000106351.11	AGFG2	protein_coding	3439.41	2.76627	3.47e-05
ENSG00000144891.16	AGTR1	protein_coding	1298.27	10.7229	1.14e-08
ENSG00000101444.11	AHCY	protein_coding	8256.4	0.992339	0.000306936
ENSG00000131016.15	AKAP12	protein_coding	5431.75	2.08334	0.00632448
ENSG00000187134.11	AKR1C1	protein_coding	1205.6	-6.59696	8.77e-09
ENSG00000142208.14	AKT1	protein_coding	5169.33	2.22805	9.5e-19
ENSG00000165092.11	ALDH1A1	protein_coding	1068.03	-2.39194	0.00839226
ENSG00000128918.13	ALDH1A2	protein_coding	17514.2	9.07914	1.88e-25
ENSG00000137124.6	ALDH1B1	protein_coding	2790.48	-1.16457	0.0258268
ENSG00000149925.15	ALDOA	protein_coding	69244.3	1.45906	4.57e-05
ENSG00000132965.8	ALOX5AP	protein_coding	1467.75	9.938	4.68e-14
ENSG00000214274.8	ANG	protein_coding	250.959	1.47528	0.0114195
ENSG00000145362.15	ANK2	protein_coding	549.425	6.06076	1.29e-10
ENSG00000151150.19	ANK3	protein_coding	503.033	-2.74333	0.0114555
ENSG00000169604.18	ANTXR1	protein_coding	18742.8	3.43941	2.28e-12
ENSG00000135046.12	ANXA1	protein_coding	23947.9	-2.51661	6.27e-11
ENSG00000122359.16	ANXA11	protein_coding	15106.8	0.731633	0.00253367
ENSG00000182718.15	ANXA2	protein_coding	91698.8	-0.752227	0.0393336
ENSG00000213406.3	ANXA2P1	processed_pseudogene	21.6778	-1.22734	0.00564819
ENSG00000138279.14	ANXA7	protein_coding	6084.71	-1.35397	8.48e-07
ENSG00000265190.5	ANXA8	protein_coding	8019.97	10.8991	6.05e-21
ENSG00000131471.5	AOC3	protein_coding	1058.17	2.86695	0.00101885
ENSG00000161203.12	AP2M1	protein_coding	29577.1	2.94989	2.46e-22
ENSG00000103723.11	AP3B2	protein_coding	360.162	3.05864	0.00293129
ENSG00000177879.13	AP3S1	protein_coding	5433.82	2.0337	0.000129539
ENSG00000163697.15	APBB2	protein_coding	3729.19	2.4131	1.74e-06
ENSG00000189058.7	APOD	protein_coding	1826.01	2.8639	0.00506222
ENSG00000130203.8	APOE	protein_coding	19871.9	10.6171	2.23e-37
ENSG00000100342.19	APOL1	protein_coding	9252.03	2.06201	0.00115282
ENSG00000142192.19	APP	protein_coding	45287.2	1.22024	0.00469357
ENSG00000240583.9	AQP1	protein_coding	67655.6	5.03561	6.43e-08
ENSG00000165272.13	AQP3	protein_coding	963.391	-2.0075	0.0339313
ENSG00000103569.8	AQP9	protein_coding	3452.21	5.57982	8.18e-05
ENSG00000109321.9	AREG	protein_coding	455.938	-3.86545	0.00201097
ENSG00000089820.14	ARHGAP4	protein_coding	3047.69	9.50061	2.09e-24
ENSG00000141522.10	ARHGDIA	protein_coding	15578	2.11732	3.07e-18
ENSG00000111348.7	ARHGDIB	protein_coding	6658.94	1.81039	0.000174504
ENSG00000242173.7	ARHGDIG	protein_coding	757.025	9.94466	2.76e-10
ENSG00000120805.12	ARL1	protein_coding	4854.16	-1.30684	1.84e-08
ENSG00000175906.4	ARL4D	protein_coding	2687.59	3.31853	3.56e-07
ENSG00000105676.12	ARMC6	protein_coding	1655.97	2.31958	1.67e-15
ENSG00000184867.12	ARMCX2	protein_coding	2714.46	0.872024	0.0168442
ENSG00000133794.16	ARNTL	protein_coding	476.176	-1.34126	0.00100242
ENSG00000130429.11	ARPC1B	protein_coding	22185.9	2.5942	1.54e-15
ENSG00000129691.14	ASH2L	protein_coding	5326.69	0.935919	0.0259209
ENSG00000108381.9	ASPA	protein_coding	165.91	7.75503	1.08e-07
ENSG00000066279.15	ASPM	protein_coding	2239.16	7.24491	4.96e-18
ENSG00000130707.16	ASS1	protein_coding	11267.4	2.83003	3.49e-07
ENSG00000206190.10	ATP10A	protein_coding	4255.98	2.87244	0.000124469
ENSG00000018625.13	ATP1A2	protein_coding	78.6379	6.67773	5.58e-05
ENSG00000143153.11	ATP1B1	protein_coding	7820.7	-2.20822	3.27e-05
ENSG00000069849.9	ATP1B3	protein_coding	5028.79	-1.46703	0.000352421
ENSG00000174437.15	ATP2A2	protein_coding	16853.1	-1.77208	9.88e-08
ENSG00000135390.16	ATP5G2	protein_coding	12968.2	2.79629	5.63e-25
ENSG00000113732.7	ATP6V0E1	protein_coding	10515.2	-0.697119	0.0212289
ENSG00000123191.12	ATP7B	protein_coding	2187.11	5.2007	1.96e-09
ENSG00000085224.19	ATRX	protein_coding	3099.13	-1.02675	0.000884022
ENSG00000087586.16	AURKA	protein_coding	722.294	3.23167	4.97e-07
ENSG00000182240.14	BACE2	protein_coding	6652.7	1.1848	0.00287566
ENSG00000112208.11	BAG2	protein_coding	1131.31	1.44029	0.00294205
ENSG00000135298.12	BAI3	protein_coding	52.6962	5.13733	0.00108601
ENSG00000087088.18	BAX	protein_coding	3823.91	4.45552	3.24e-24
ENSG00000060982.13	BCAT1	protein_coding	11239.3	1.5134	0.0229561
ENSG00000107949.15	BCCIP	protein_coding	2576.35	-2.91375	3.97e-31
ENSG00000113916.16	BCL6	protein_coding	3010.11	-1.47102	0.000113359
ENSG00000183337.15	BCOR	protein_coding	1566.12	-1.94609	9.77e-10
ENSG00000100739.9	BDKRB1	protein_coding	1883.33	7.29456	1.02e-12
ENSG00000176697.17	BDNF	protein_coding	655.5	5.53536	5.4e-08
ENSG00000182492.14	BGN	protein_coding	91136.7	15.8944	1.5e-29
ENSG00000089685.13	BIRC5	protein_coding	1688.79	6.71014	1.37e-16
ENSG00000108578.13	BLMH	protein_coding	2170.85	1.45713	7.36e-05
ENSG00000095585.15	BLNK	protein_coding	349.287	-2.2976	2.02e-05
ENSG00000125378.14	BMP4	protein_coding	3219.94	2.03493	0.00094844
ENSG00000169594.11	BNC1	protein_coding	8380.11	11.5379	5.61e-19
ENSG00000139618.13	BRCA2	protein_coding	326.599	1.51637	0.000271178
ENSG00000172270.17	BSG	protein_coding	56593.6	2.88114	2.76e-10
ENSG00000109743.9	BST1	protein_coding	1207.04	5.78378	7.34e-10
ENSG00000169679.13	BUB1	protein_coding	758.165	2.03378	0.00161793
ENSG00000156970.11	BUB1B	protein_coding	602.582	4.15931	3.52e-09
ENSG00000165507.8	C10orf10	protein_coding	3120.26	5.41443	8.75e-10
ENSG00000166920.9	C15orf48	protein_coding	1752.63	3.36497	0.00141142
ENSG00000155330.8	C16orf87	protein_coding	726.295	-0.944977	0.00394164
ENSG00000167644.10	C19orf33	protein_coding	4170.69	4.74766	1.21e-10
ENSG00000143443.9	C1orf56	protein_coding	411.084	0.990175	0.010697
ENSG00000159403.14	C1R	protein_coding	76230.6	4.54311	4.31e-18
ENSG00000182326.13	C1S	protein_coding	94434.4	4.49274	3.12e-16
ENSG00000125730.15	C3	protein_coding	308805	2.76798	0.00022514
ENSG00000171860.4	C3AR1	protein_coding	1370.56	7.93188	1.76e-18
ENSG00000224389.7	C4B	protein_coding	6779.99	7.04603	3.69e-13
ENSG00000106804.7	C5	protein_coding	302.977	-1.36658	0.00185481
ENSG00000197405.6	C5AR1	protein_coding	1363.24	6.60728	6.77e-17
ENSG00000112936.17	C7	protein_coding	6399.73	10.6437	2.44e-13
ENSG00000107159.11	CA9	protein_coding	4402.43	12.4845	1.48e-16
ENSG00000182985.15	CADM1	protein_coding	1915.74	-1.82633	0.00207807
ENSG00000172137.17	CALB2	protein_coding	36427.6	15.5332	7.1e-24
ENSG00000122786.18	CALD1	protein_coding	24875.3	7.20011	5.57e-53
ENSG00000179218.12	CALR	protein_coding	65705.6	0.975806	0.00126612
ENSG00000128595.15	CALU	protein_coding	17189.8	-1.29145	0.00803604
ENSG00000162545.5	CAMK2N1	protein_coding	685.091	4.42863	1.43e-09
ENSG00000127022.13	CANX	protein_coding	44829.7	-1.4125	3.72e-06
ENSG00000135387.18	CAPRIN1	protein_coding	11473.7	-2.01472	1.11e-18
ENSG00000003400.13	CASP10	protein_coding	1303.82	-2.11265	1.52e-08
ENSG00000121691.4	CAT	protein_coding	2240.41	-1.74237	9.29e-07
ENSG00000105974.10	CAV1	protein_coding	10434.3	1.71411	0.0228723
ENSG00000274276.3	CBS	protein_coding	14.9931	4.28854	0.0181773
ENSG00000122565.17	CBX3	protein_coding	9036.91	1.11833	5.35e-08
ENSG00000135127.10	CCDC64	protein_coding	11495.8	8.00142	1.1e-18
ENSG00000091986.14	CCDC80	protein_coding	88610.4	7.14206	4.19e-21
ENSG00000276409.3	CCL14	protein_coding	77.9174	6.66318	4.44e-05
ENSG00000275385.1	CCL18	protein_coding	283.716	7.5667	1.75e-05
ENSG00000145386.8	CCNA2	protein_coding	655.677	4.35635	4.01e-11
ENSG00000134057.13	CCNB1	protein_coding	1975.44	4.96061	2.31e-16
ENSG00000157456.6	CCNB2	protein_coding	1112.45	2.14778	0.000220368
ENSG00000110092.3	CCND1	protein_coding	10175	-1.99158	0.000692637
ENSG00000118971.6	CCND2	protein_coding	6263.61	-1.8408	0.0119321
ENSG00000112576.11	CCND3	protein_coding	4369.13	1.29122	0.00090796
ENSG00000175305.15	CCNE2	protein_coding	111.041	1.51296	0.00606933
ENSG00000162063.11	CCNF	protein_coding	613.509	1.24191	0.0295103
ENSG00000134480.12	CCNH	protein_coding	1306.84	-0.847318	0.00279367
ENSG00000152669.8	CCNO	protein_coding	391.318	7.12884	1.52e-08
ENSG00000166226.11	CCT2	protein_coding	8336.91	-0.947695	0.000410096
ENSG00000146731.9	CCT6A	protein_coding	9427.48	-1.61763	1.92e-13
ENSG00000170458.12	CD14	protein_coding	13802.9	11.3183	2.23e-30
ENSG00000091972.17	CD200	protein_coding	5485.05	7.49181	4.32e-29
ENSG00000169442.7	CD52	protein_coding	1149.11	10.5467	3.56e-13
ENSG00000143119.11	CD53	protein_coding	2886.17	9.42678	1.72e-20
ENSG00000196352.12	CD55	protein_coding	7821.52	-4.03151	2.9e-09
ENSG00000085063.13	CD59	protein_coding	15993.9	-1.77909	5.37e-07
ENSG00000019582.13	CD74	protein_coding	126412	1.79473	0.00241845
ENSG00000112149.8	CD83	protein_coding	1058.28	-1.52162	0.0149895
ENSG00000125810.9	CD93	protein_coding	4078.9	8.50061	3.75e-23
ENSG00000151465.12	CDC123	protein_coding	3184.26	-2.23136	4.63e-19
ENSG00000117399.12	CDC20	protein_coding	1702.92	5.38772	2.23e-10
ENSG00000094880.9	CDC23	protein_coding	1517.89	-1.17185	3.06e-07
ENSG00000164045.10	CDC25A	protein_coding	200.371	3.37854	1.21e-05
ENSG00000101224.16	CDC25B	protein_coding	5429.22	3.21446	1.52e-11
ENSG00000004897.10	CDC27	protein_coding	3045.6	-0.63977	0.0121098
ENSG00000096401.7	CDC5L	protein_coding	2426.64	-1.66749	4.78e-12
ENSG00000094804.8	CDC6	protein_coding	974.105	1.52348	0.00910511
ENSG00000111665.10	CDCA3	protein_coding	508.778	8.40931	2.3e-10
ENSG00000140937.12	CDH11	protein_coding	16884.7	9.0146	1.53e-44
ENSG00000170558.7	CDH2	protein_coding	4515.43	10.641	4.54e-14
ENSG00000111328.5	CDK2AP1	protein_coding	5008.83	1.21162	0.00138447
ENSG00000134058.9	CDK7	protein_coding	1597.12	-0.595907	0.0466937
ENSG00000124762.12	CDKN1A	protein_coding	10592.9	-1.16256	0.0488046
ENSG00000064309.13	CDON	protein_coding	6577.75	4.60699	2.87e-10
ENSG00000091527.14	CDV3	protein_coding	13378.1	-1.37506	5.98e-06
ENSG00000086548.8	CEACAM6	protein_coding	1031.89	-6.16687	0.0144171
ENSG00000117724.11	CENPF	protein_coding	2351.31	7.17666	2.43e-20
ENSG00000138180.14	CEP55	protein_coding	1078.77	6.16823	2.44e-14
ENSG00000243649.7	CFB	protein_coding	10005.4	6.24248	5.97e-13
ENSG00000197766.6	CFD	protein_coding	1142.81	5.66287	4.35e-13
ENSG00000000971.14	CFH	protein_coding	28806.2	5.93725	1.69e-13
ENSG00000153922.9	CHD1	protein_coding	1733.62	-2.15516	6.47e-12
ENSG00000149554.11	CHEK1	protein_coding	876.001	2.33727	5.14e-06
ENSG00000101938.13	CHRDL1	protein_coding	7623.41	13.2767	8.39e-18
ENSG00000185043.9	CIB1	protein_coding	5529.24	1.36625	8.11e-05
ENSG00000138615.5	CILP	protein_coding	2401.94	11.6105	1.72e-13
ENSG00000122966.12	CIT	protein_coding	843.728	2.66801	1.06e-05
ENSG00000136108.13	CKAP2	protein_coding	1162.3	1.84015	1.02e-05
ENSG00000074054.16	CLASP1	protein_coding	2684.45	-1.19297	0.000180227
ENSG00000106404.12	CLDN15	protein_coding	11231.3	7.77711	5.36e-20
ENSG00000163815.5	CLEC3B	protein_coding	364.374	7.07591	6.22e-07
ENSG00000169583.12	CLIC3	protein_coding	3308.47	12.0724	9.53e-18
ENSG00000169504.13	CLIC4	protein_coding	20452.2	1.33284	0.000868464
ENSG00000113282.12	CLINT1	protein_coding	4521.5	-2.32785	3.06e-13
ENSG00000122705.15	CLTA	protein_coding	6718.75	0.822507	0.0162253
ENSG00000018236.13	CNTN1	protein_coding	249.226	2.62984	0.0258465
ENSG00000123500.8	COL10A1	protein_coding	1164.16	2.24491	0.0379769
ENSG00000060718.17	COL11A1	protein_coding	8358.31	9.70913	3.43e-17
ENSG00000204248.9	COL11A2	protein_coding	159.918	5.26559	7.96e-07
ENSG00000084636.16	COL16A1	protein_coding	6835.91	8.6616	2.24e-23
ENSG00000108821.12	COL1A1	protein_coding	639822	11.3826	8.34e-41
ENSG00000168542.11	COL3A1	protein_coding	341728	18.7629	2.96e-38
ENSG00000187498.13	COL4A1	protein_coding	28251.9	12.2964	7.72e-26
ENSG00000081052.11	COL4A4	protein_coding	270.058	-2.76884	0.0150386
ENSG00000188153.11	COL4A5	protein_coding	3172.75	5.05997	1.4e-18
ENSG00000130635.14	COL5A1	protein_coding	49647.9	15.9799	1.51e-28
ENSG00000204262.10	COL5A2	protein_coding	30275.9	12.1109	1.18e-27
ENSG00000142156.13	COL6A1	protein_coding	88900.6	10.9631	1.66e-73
ENSG00000142173.13	COL6A2	protein_coding	85903.6	13.6204	5.75e-59
ENSG00000144810.14	COL8A1	protein_coding	7788.38	1.62753	0.0402452
ENSG00000158270.11	COLEC12	protein_coding	4295.81	1.36976	0.0313344
ENSG00000105664.9	COMP	protein_coding	4270.49	12.4406	6.8e-13
ENSG00000129083.11	COPB1	protein_coding	8486.57	-1.52035	1.91e-10
ENSG00000166200.13	COPS2	protein_coding	3844.97	-1.32482	1.59e-07
ENSG00000161281.9	COX7A1	protein_coding	377.46	4.90156	6.38e-08
ENSG00000163751.3	CPA3	protein_coding	349.962	8.83151	2.01e-08
ENSG00000128510.9	CPA4	protein_coding	17315.4	11.6276	1.23e-20
ENSG00000153002.10	CPB1	protein_coding	4058.29	12.3671	6.67e-10
ENSG00000088882.7	CPXM1	protein_coding	7782.11	9.49748	9.33e-21
ENSG00000095794.18	CREM	protein_coding	1269.15	-1.61041	0.000242845
ENSG00000150938.8	CRIM1	protein_coding	20867.3	1.31571	0.0174915
ENSG00000213145.8	CRIP1	protein_coding	969.199	10.301	2.52e-15
ENSG00000170275.13	CRTAP	protein_coding	13864.4	2.95089	3.15e-25
ENSG00000109846.6	CRYAB	protein_coding	4009.12	6.55261	2.85e-18
ENSG00000182578.12	CSF1R	protein_coding	6830.88	7.94662	2.49e-39
ENSG00000100368.12	CSF2RB	protein_coding	765.132	9.96006	6.67e-13
ENSG00000164932.11	CTHRC1	protein_coding	3997.14	6.0461	4.04e-12
ENSG00000143387.11	CTSK	protein_coding	5272.82	5.18117	2.63e-09
ENSG00000163131.9	CTSS	protein_coding	5286.96	-2.80228	2.53e-05
ENSG00000036257.11	CUL3	protein_coding	2860.76	-2.001	3.23e-18
ENSG00000154639.17	CXADR	protein_coding	3786.84	-1.22155	0.0442892
ENSG00000145824.11	CXCL14	protein_coding	3656.61	6.39142	7.3e-08
ENSG00000081041.8	CXCL2	protein_coding	3897.98	-6.08905	2.08e-06
ENSG00000071967.10	CYBRD1	protein_coding	29423.9	3.44908	1.64e-10
ENSG00000132676.14	DAP3	protein_coding	4797.92	-0.69683	0.00279902
ENSG00000011465.15	DCN	protein_coding	41695.4	14.7663	1.11e-24
ENSG00000129187.13	DCTD	protein_coding	5067.59	0.91329	0.00568211
ENSG00000134574.10	DDB2	protein_coding	2459.87	3.17972	5.7e-14
ENSG00000168209.4	DDIT4	protein_coding	5423.69	5.14153	1.36e-14
ENSG00000244038.8	DDOST	protein_coding	13339	1.66323	7.52e-10
ENSG00000204580.10	DDR1	protein_coding	12330.5	2.02152	0.000340005
ENSG00000162733.15	DDR2	protein_coding	4835.29	5.10919	9.09e-27
ENSG00000105928.12	DFNA5	protein_coding	2825.6	2.92234	7.16e-06
ENSG00000183628.11	DGCR6	protein_coding	50.3977	6.03038	9.08e-06
ENSG00000228716.5	DHFR	protein_coding	608.781	4.99407	1.57e-17
ENSG00000211448.10	DIO2	protein_coding	165.096	6.7855	2.23e-05
ENSG00000050165.16	DKK3	protein_coding	3300.26	6.35692	5.53e-13
ENSG00000164741.13	DLC1	protein_coding	2260.57	-2.37482	0.0016925
ENSG00000126787.11	DLGAP5	protein_coding	566.25	5.49547	2.97e-10
ENSG00000187908.14	DMBT1	protein_coding	1052.97	-4.04717	0.0355725
ENSG00000147251.14	DOCK11	protein_coding	7401.1	5.16711	5.3e-21
ENSG00000143196.4	DPT	protein_coding	892.063	10.1814	1.73e-10
ENSG00000188641.11	DPYD	protein_coding	2880.74	1.59452	0.00830077
ENSG00000134762.15	DSC3	protein_coding	2450.08	7.18328	3.6e-09
ENSG00000143476.16	DTL	protein_coding	539.035	3.68753	8.16e-09
ENSG00000168393.11	DTYMK	protein_coding	1461.5	1.34578	0.000788373
ENSG00000125971.15	DYNLRB1	protein_coding	5909.1	1.01226	0.0023332
ENSG00000143479.14	DYRK3	protein_coding	428.256	-2.91458	2.09e-07
ENSG00000007968.6	E2F2	protein_coding	275.437	7.52349	5.97e-09
ENSG00000165891.14	E2F7	protein_coding	185.036	4.74732	3.19e-06
ENSG00000136160.13	EDNRB	protein_coding	812.933	-4.11513	9.89e-08
ENSG00000156508.16	EEF1A1	protein_coding	222053	3.61359	1.25e-26
ENSG00000114942.12	EEF1B2	protein_coding	18821.9	1.57427	1.13e-05
ENSG00000167658.14	EEF2	protein_coding	140058	0.917687	0.00919369
ENSG00000115380.17	EFEMP1	protein_coding	69133.6	4.78567	3.72e-13
ENSG00000169242.10	EFNA1	protein_coding	3751.84	1.45124	0.00309877
ENSG00000122877.12	EGR2	protein_coding	644.151	3.65092	5.68e-06
ENSG00000179388.8	EGR3	protein_coding	430.551	4.47114	9.11e-06
ENSG00000255302.3	EID1	protein_coding	8957.24	0.573091	0.0470094
ENSG00000107581.11	EIF3A	protein_coding	11351.2	-1.82997	1.15e-06
ENSG00000184110.13	EIF3C	protein_coding	317.376	1.0261	0.0107705
ENSG00000149100.11	EIF3M	protein_coding	9011.23	-0.970559	0.000230379
ENSG00000163435.14	ELF3	protein_coding	1651.43	-3.02768	0.0102477
ENSG00000213853.8	EMP2	protein_coding	3056.4	-1.28098	0.0130646
ENSG00000074800.12	ENO1	protein_coding	85025.1	0.770533	0.0469126
ENSG00000136960.11	ENPP2	protein_coding	1220.08	5.96637	8.69e-13
ENSG00000089048.13	ESF1	protein_coding	881.102	-1.68207	5.04e-07
ENSG00000135476.10	ESPL1	protein_coding	521.8	2.65123	1.27e-05
ENSG00000126218.10	F10	protein_coding	79.9414	6.70041	8.48e-07
ENSG00000117525.12	F3	protein_coding	2480.42	-4.79191	6.06e-08
ENSG00000170323.7	FABP4	protein_coding	1452.44	6.04205	5.81e-06
ENSG00000164687.9	FABP5	protein_coding	1963.78	4.06544	7.61e-08
ENSG00000168309.15	FAM107A	protein_coding	279.819	8.50861	6.25e-09
ENSG00000048828.15	FAM120A	protein_coding	9562.67	-1.1655	1.67e-06
ENSG00000204442.3	FAM155A	protein_coding	619.25	7.79106	1.39e-09
ENSG00000151553.13	FAM160B1	protein_coding	2142.28	-1.39706	1.39e-05
ENSG00000147689.15	FAM83A	protein_coding	2181.24	5.73814	1.11e-06
ENSG00000187741.13	FANCA	protein_coding	467.737	2.43192	7.83e-07
ENSG00000144554.9	FANCD2	protein_coding	758.014	2.01854	1.29e-06
ENSG00000183161.4	FANCF	protein_coding	1191.17	1.64644	8.51e-08
ENSG00000140525.16	FANCI	protein_coding	1436.08	2.86755	1.27e-11
ENSG00000078098.12	FAP	protein_coding	1840.07	7.05324	6.85e-14
ENSG00000026103.18	FAS	protein_coding	2150.12	-1.33744	0.0130679
ENSG00000077942.16	FBLN1	protein_coding	16111.5	11.198	4.24e-29
ENSG00000163520.12	FBLN2	protein_coding	3079.45	11.9689	6.34e-17
ENSG00000138081.18	FBXO11	protein_coding	1311.94	-1.04583	0.00820013
ENSG00000116661.9	FBXO2	protein_coding	8449.58	6.38985	1.33e-10
ENSG00000275395.3	FCGBP	protein_coding	9115.04	8.48836	5.11e-16
ENSG00000203747.8	FCGR3A	protein_coding	6873.44	13.1273	1.06e-22
ENSG00000137714.2	FDX1	protein_coding	752.295	-1.72031	5.19e-08
ENSG00000168496.3	FEN1	protein_coding	1843.66	1.66707	2.27e-05
ENSG00000114279.12	FGF12	protein_coding	54.1837	2.70825	0.00737216
ENSG00000138685.11	FGF2	protein_coding	1196.43	3.46972	9.12e-05
ENSG00000140285.8	FGF7	protein_coding	3695.59	6.42908	2.75e-08
ENSG00000102678.6	FGF9	protein_coding	2046.45	2.65335	0.00603647
ENSG00000068078.16	FGFR3	protein_coding	268.225	1.80454	0.0256812
ENSG00000127951.5	FGL2	protein_coding	1863.53	5.77356	1.69e-16
ENSG00000022267.15	FHL1	protein_coding	6498.07	9.8506	1.5e-24
ENSG00000115641.17	FHL2	protein_coding	6695	5.26307	3.68e-19
ENSG00000198855.5	FICD	protein_coding	867.51	-2.38303	2.85e-08
ENSG00000128591.14	FLNC	protein_coding	15930.3	7.14871	5.92e-39
ENSG00000185070.9	FLRT2	protein_coding	4386.11	11.5174	2.7e-17
ENSG00000122025.13	FLT3	protein_coding	181.681	7.88624	8.77e-08
ENSG00000122176.10	FMOD	protein_coding	9218.14	5.32378	2.44e-14
ENSG00000115414.17	FN1	protein_coding	208947	6.41243	7e-12
ENSG00000164694.15	FNDC1	protein_coding	6952.84	9.36244	4.22e-15
ENSG00000054598.6	FOXC1	protein_coding	1711.54	6.07003	4.55e-19
ENSG00000150907.6	FOXO1	protein_coding	1234.09	1.21092	0.0195957
ENSG00000118689.13	FOXO3	protein_coding	2338.65	-2.21557	2.24e-08
ENSG00000171051.7	FPR1	protein_coding	876.631	8.28602	4.84e-12
ENSG00000163430.8	FSTL1	protein_coding	52561.4	5.46167	9.87e-19
ENSG00000070404.8	FSTL3	protein_coding	13534.2	3.18236	5.98e-07
ENSG00000087086.12	FTL	protein_coding	160437	-2.63967	2.89e-09
ENSG00000089280.17	FUS	protein_coding	18705.3	1.40653	1.85e-14
ENSG00000180340.6	FZD2	protein_coding	1340.12	10.7686	6.19e-14
ENSG00000164930.10	FZD6	protein_coding	2227.96	-1.69051	2.65e-06
ENSG00000116717.10	GADD45A	protein_coding	2583.09	-2.32025	0.000159553
ENSG00000109586.10	GALNT7	protein_coding	1590.34	-2.40683	4.06e-06
ENSG00000182870.11	GALNT9	protein_coding	4234.31	11.4666	7.1e-16
ENSG00000111640.13	GAPDH	protein_coding	138001	1.18263	0.00243766
ENSG00000180447.6	GAS1	protein_coding	7129.73	13.1801	3.11e-20
ENSG00000070610.13	GBA2	protein_coding	2180.12	-0.748836	0.00482226
ENSG00000001084.9	GCLC	protein_coding	1054.6	0.996851	0.00483699
ENSG00000266524.2	GDF10	protein_coding	26.1658	5.08886	0.00436813
ENSG00000164949.6	GEM	protein_coding	1325.48	-2.9625	0.00203345
ENSG00000198380.11	GFPT1	protein_coding	6728.06	-3.13324	7.78e-24
ENSG00000131459.11	GFPT2	protein_coding	18107.5	8.42327	1.63e-24
ENSG00000101003.9	GINS1	protein_coding	567.853	4.97017	3.49e-15
ENSG00000131153.7	GINS2	protein_coding	529.138	3.86419	1.04e-09
ENSG00000074047.19	GLI2	protein_coding	1752.37	11.1556	8.37e-17
ENSG00000115419.11	GLS	protein_coding	12902.7	-2.64298	7.09e-11
ENSG00000130755.11	GMFG	protein_coding	1289.89	10.7133	1.55e-16
ENSG00000112312.8	GMNN	protein_coding	797.305	1.72453	2.11e-05
ENSG00000127920.5	GNG11	protein_coding	1813.77	6.56111	7.7e-18
ENSG00000147257.12	GPC3	protein_coding	2082.01	6.61897	6.26e-08
ENSG00000152642.9	GPD1L	protein_coding	939.125	-1.13654	0.00907575
ENSG00000105220.13	GPI	protein_coding	22590.9	1.87063	2.92e-07
ENSG00000069122.17	GPR116	protein_coding	3073.59	-5.25135	4.22e-10
ENSG00000167191.10	GPRC5B	protein_coding	3088.95	8.1044	7.72e-21
ENSG00000164294.12	GPX8	protein_coding	5336.86	7.99258	5.73e-53
ENSG00000137947.10	GTF2B	protein_coding	1143.6	-2.21245	4.24e-17
ENSG00000122034.11	GTF3A	protein_coding	5081.33	0.860054	0.00876756
ENSG00000130299.15	GTPBP3	protein_coding	887.443	2.12191	6.88e-16
ENSG00000107937.17	GTPBP4	protein_coding	2681.47	-2.28975	2.8e-13
ENSG00000132475.7	H3F3B	protein_coding	28454.3	1.00199	0.000198926
ENSG00000105697.6	HAMP	protein_coding	513.531	9.3848	6.42e-11
ENSG00000105509.9	HAS1	protein_coding	7992.2	10.9346	1.8e-17
ENSG00000188536.11	HBA2	protein_coding	398.659	8.05724	6.91e-07
ENSG00000244734.2	HBB	protein_coding	1684.58	4.93827	3.81e-05
ENSG00000173706.11	HEG1	protein_coding	19753.8	4.85207	3.61e-21
ENSG00000119969.13	HELLS	protein_coding	565.077	1.99943	4.31e-05
ENSG00000164683.15	HEY1	protein_coding	169.138	5.37872	1.28e-06
ENSG00000197061.4	HIST1H4C	protein_coding	5.6863	-4.76054	5.27e-10
ENSG00000242574.7	HLA-DMB	protein_coding	2826.31	4.70492	6.87e-15
ENSG00000204252.11	HLA-DOA	protein_coding	1949.77	2.26674	0.00105893
ENSG00000223865.9	HLA-DPB1	protein_coding	16071.3	1.90091	0.00159977
ENSG00000196735.10	HLA-DQA1	protein_coding	7044.59	2.34526	0.00147245
ENSG00000196126.9	HLA-DRB1	protein_coding	27657.8	1.47821	0.025299
ENSG00000164104.10	HMGB2	protein_coding	3480.41	1.50609	0.000128676
ENSG00000072571.18	HMMR	protein_coding	581.973	3.85896	5.22e-09
ENSG00000092199.16	HNRNPC	protein_coding	17015.1	0.486079	0.0144545
ENSG00000171476.20	HOPX	protein_coding	923.909	-3.57899	7.8e-07
ENSG00000233429.8	HOTAIRM1	antisense	398.19	9.01738	2.16e-11
ENSG00000106004.4	HOXA5	protein_coding	443.49	8.211	2.28e-08
ENSG00000164120.12	HPGD	protein_coding	147.322	3.79537	0.000699723
ENSG00000203857.8	HSD3B1	protein_coding	2339.19	11.5723	6.84e-09
ENSG00000166598.11	HSP90B1	protein_coding	71090.8	-1.8627	3e-09
ENSG00000155304.5	HSPA13	protein_coding	2165.86	-1.66715	2.7e-07
ENSG00000109971.12	HSPA8	protein_coding	55954.5	-0.875398	0.0109534
ENSG00000120694.18	HSPH1	protein_coding	5948.86	-2.68603	4.11e-12
ENSG00000166033.10	HTRA1	protein_coding	24898.2	8.48993	4.58e-35
ENSG00000196305.16	IARS	protein_coding	7614.57	-3.0979	5.82e-28
ENSG00000172201.9	ID4	protein_coding	4770.68	3.62855	5.43e-06
ENSG00000067064.9	IDI1	protein_coding	2092.21	-3.80802	5.54e-26
ENSG00000068079.6	IFI35	protein_coding	3843.74	4.89369	6.54e-17
ENSG00000185885.14	IFITM1	protein_coding	11223.2	5.45205	1.43e-12
ENSG00000142089.14	IFITM3	protein_coding	60094.4	2.9366	5e-11
ENSG00000115457.8	IGFBP2	protein_coding	10704.6	13.7664	3.94e-23
ENSG00000141753.6	IGFBP4	protein_coding	43817.1	3.47418	3.17e-09
ENSG00000167779.6	IGFBP6	protein_coding	6591.5	6.26127	1e-17
ENSG00000163453.10	IGFBP7	protein_coding	20118.6	5.94179	1.81e-17
ENSG00000204866.7	IGFL2	protein_coding	519.029	9.40009	1.59e-08
ENSG00000211897.6	IGHG3	IG_C_gene	9812.77	13.6409	8.59e-15
ENSG00000211899.6	IGHM	IG_C_gene	16157	14.3603	1.9e-14
ENSG00000211592.5	IGKC	IG_C_gene	35147.8	15.4816	1.86e-18
ENSG00000243063.1	IGKV3-7	IG_V_gene	33.2648	5.43687	0.00587504
ENSG00000147255.16	IGSF1	protein_coding	100.861	7.03706	2.7e-05
ENSG00000137070.16	IL11RA	protein_coding	985.057	5.41949	9.61e-11
ENSG00000164136.15	IL15	protein_coding	568.102	3.94816	7.01e-08
ENSG00000150782.10	IL18	protein_coding	5122.36	2.2709	0.000193003
ENSG00000008517.15	IL32	protein_coding	3695.07	2.43856	0.0047077
ENSG00000134352.18	IL6ST	protein_coding	14975.5	-1.84682	7.74e-08
ENSG00000153487.12	ING1	protein_coding	917.544	2.55625	2.32e-12
ENSG00000122641.9	INHBA	protein_coding	2551.85	11.6978	1.49e-14
ENSG00000139269.2	INHBE	protein_coding	91.8923	6.90179	6.72e-05
ENSG00000068383.17	INPP5A	protein_coding	720.607	0.641507	0.0401629
ENSG00000165458.12	INPPL1	protein_coding	6639.89	2.35832	1.73e-31
ENSG00000205339.8	IPO7	protein_coding	7661.05	-1.88085	5.02e-08
ENSG00000184216.10	IRAK1	protein_coding	11376.7	0.725779	0.0302009
ENSG00000140968.9	IRF8	protein_coding	1206.99	6.57834	8.72e-16
ENSG00000164171.9	ITGA2	protein_coding	3233.35	-6.03115	1.04e-13
ENSG00000005884.16	ITGA3	protein_coding	32276.8	2.42073	2.45e-07
ENSG00000115232.12	ITGA4	protein_coding	513.068	9.3835	3.15e-12
ENSG00000091409.13	ITGA6	protein_coding	4124.16	-2.16902	1.67e-05
ENSG00000135424.14	ITGA7	protein_coding	1172.03	6.26622	2.43e-11
ENSG00000259207.6	ITGB3	protein_coding	167.3	1.98349	0.0405877
ENSG00000132470.12	ITGB4	protein_coding	26125.9	8.33305	4.73e-25
ENSG00000198542.12	ITGBL1	protein_coding	1855.95	7.38099	1.5e-12
ENSG00000123243.13	ITIH5	protein_coding	1745.39	10.188	2.81e-11
ENSG00000179914.4	ITLN1	protein_coding	405399	19.0094	1.99e-21
ENSG00000158764.6	ITLN2	protein_coding	2227.17	11.5015	4.7e-13
ENSG00000078596.9	ITM2A	protein_coding	948.53	10.27	1.35e-14
ENSG00000154721.13	JAM2	protein_coding	564.733	4.84821	4.79e-08
ENSG00000171223.5	JUNB	protein_coding	12703.8	3.23091	8.57e-07
ENSG00000065427.13	KARS	protein_coding	7725.81	-0.697889	0.00462813
ENSG00000136240.8	KDELR2	protein_coding	18052	-0.974541	0.000420333
ENSG00000128052.8	KDR	protein_coding	9951.76	9.08544	7.67e-24
ENSG00000166803.9	KIAA0101	protein_coding	770.157	6.11205	3.85e-15
ENSG00000118193.10	KIF14	protein_coding	342.954	3.38231	1.17e-05
ENSG00000121621.6	KIF18A	protein_coding	387.401	1.2584	0.028462
ENSG00000112984.10	KIF20A	protein_coding	1270.44	4.74527	3.81e-11
ENSG00000137807.12	KIF23	protein_coding	1182.75	2.15219	0.000952754
ENSG00000142945.11	KIF2C	protein_coding	823.827	5.33268	4.56e-11
ENSG00000090889.11	KIF4A	protein_coding	781.888	6.84818	2.37e-13
ENSG00000170759.10	KIF5B	protein_coding	7916.97	-1.88322	1.79e-11
ENSG00000140859.14	KIFC3	protein_coding	5248.71	1.1843	0.000246536
ENSG00000119138.4	KLF9	protein_coding	3983.78	1.1921	0.0325992
ENSG00000167757.12	KLK11	protein_coding	4495.57	6.73096	1.11e-11
ENSG00000133703.10	KRAS	protein_coding	2255.27	-2.18077	3.33e-10
ENSG00000186847.5	KRT14	protein_coding	5150.54	10.92	1.49e-08
ENSG00000111057.9	KRT18	protein_coding	104094	3.79092	1.54e-09
ENSG00000171345.12	KRT19	protein_coding	112713	3.53128	3.29e-06
ENSG00000170477.11	KRT4	protein_coding	129.163	6.4312	0.000680838
ENSG00000186081.10	KRT5	protein_coding	37997.7	12.3935	7.65e-25
ENSG00000170421.10	KRT8	protein_coding	124698	5.49155	4.24e-24
ENSG00000198910.11	L1CAM	protein_coding	2030.39	11.368	9.74e-14
ENSG00000130702.12	LAMA5	protein_coding	17614.3	4.50686	3.47e-20
ENSG00000091136.12	LAMB1	protein_coding	19520	7.65243	5.97e-32
ENSG00000058085.13	LAMC2	protein_coding	10528	-2.31674	0.00984181
ENSG00000078081.6	LAMP3	protein_coding	1884.74	-4.01442	0.00044357
ENSG00000162511.7	LAPTM5	protein_coding	15464.3	9.98778	3.54e-47
ENSG00000169744.11	LDB2	protein_coding	684.007	9.79811	2.32e-12
ENSG00000130164.10	LDLR	protein_coding	5223.87	-3.88698	1.55e-05
ENSG00000138795.8	LEF1	protein_coding	508.867	6.92347	7.55e-12
ENSG00000116678.17	LEPR	protein_coding	914.455	1.73596	0.0376895
ENSG00000108679.11	LGALS3BP	protein_coding	60029.6	3.93696	1.08e-21
ENSG00000183722.7	LHFP	protein_coding	2051.21	1.84598	0.0100565
ENSG00000105609.15	LILRB5	protein_coding	223.167	6.3176	2.13e-06
ENSG00000139233.5	LLPH	protein_coding	1632.77	-1.42226	1.1e-08
ENSG00000113368.10	LMNB1	protein_coding	1979.6	5.19965	1.19e-21
ENSG00000048540.13	LMO3	protein_coding	237.029	-6.57451	4.04e-11
ENSG00000113083.11	LOX	protein_coding	9604.21	6.63759	7.04e-20
ENSG00000153395.8	LPCAT1	protein_coding	6114.84	-1.951	3.17e-05
ENSG00000175445.13	LPL	protein_coding	785.042	-4.24361	3.29e-05
ENSG00000137269.13	LRRC1	protein_coding	4655.72	2.82947	4.96e-06
ENSG00000125872.7	LRRN4	protein_coding	5484.55	4.31283	2.09e-06
ENSG00000049323.14	LTBP1	protein_coding	2210.36	5.59298	4.57e-10
ENSG00000108848.14	LUC7L3	protein_coding	5051.39	-0.581819	0.0162908
ENSG00000139329.4	LUM	protein_coding	33142.6	12.9456	2.59e-27
ENSG00000079257.6	LXN	protein_coding	2733.16	3.81101	2.64e-11
ENSG00000133800.7	LYVE1	protein_coding	874.398	7.73188	1.02e-08
ENSG00000127603.22	MACF1	protein_coding	15013.5	-2.14797	8.62e-07
ENSG00000164109.12	MAD2L1	protein_coding	640.446	4.63228	5.02e-16
ENSG00000172005.9	MAL	protein_coding	45.1749	4.05801	0.00324882
ENSG00000111885.6	MAN1A1	protein_coding	2400.13	-1.37456	0.0106367
ENSG00000131711.13	MAP1B	protein_coding	8610.17	5.40105	1.46e-22
ENSG00000006062.12	MAP3K14	protein_coding	1349.13	1.21104	0.00251628
ENSG00000071054.14	MAP4K4	protein_coding	12592	-0.804022	0.0408442
ENSG00000166484.18	MAPK7	protein_coding	1222.96	1.14288	8.7e-06
ENSG00000107643.14	MAPK8	protein_coding	1320.58	-3.43616	8.2e-36
ENSG00000277443.1	MARCKS	protein_coding	11433.3	5.49686	7.34e-36
ENSG00000166986.11	MARS	protein_coding	4619.49	-1.28538	4.33e-06
ENSG00000168906.11	MAT2A	protein_coding	6718.6	-2.47367	2.07e-11
ENSG00000007264.12	MATK	protein_coding	932.208	9.28312	5.73e-11
ENSG00000073111.12	MCM2	protein_coding	2571.3	3.17617	6.8e-12
ENSG00000112118.16	MCM3	protein_coding	4962.33	0.785706	0.00451468
ENSG00000104738.15	MCM4	protein_coding	3177.56	0.860488	0.0360381
ENSG00000076003.4	MCM6	protein_coding	2869.91	2.71297	2.89e-18
ENSG00000232119.6	MCTS1	protein_coding	1924.18	1.72501	5.17e-07
ENSG00000110492.14	MDK	protein_coding	12245.3	7.25043	4.73e-25
ENSG00000135679.20	MDM2	protein_coding	4526.07	-1.96072	9.37e-09
ENSG00000102802.8	MEDAG	protein_coding	4572.15	12.5391	9.47e-19
ENSG00000103313.10	MEFV	protein_coding	36.0366	4.5869	0.000735176
ENSG00000214548.13	MEG3	lincRNA	4763.4	5.73675	5.04e-10
ENSG00000134138.18	MEIS2	protein_coding	3622.25	4.55626	2.14e-13
ENSG00000162959.12	MEMO1	protein_coding	166.296	-1.28614	7.15e-07
ENSG00000106484.13	MEST	protein_coding	14772.9	2.10095	0.0117755
ENSG00000105976.13	MET	protein_coding	14295	-3.39837	5.74e-06
ENSG00000164024.10	METAP1	protein_coding	2080.64	-2.65166	4.94e-14
ENSG00000117122.12	MFAP2	protein_coding	3824.5	10.409	4.94e-17
ENSG00000197614.9	MFAP5	protein_coding	3983.25	11.3784	1.15e-11
ENSG00000137463.4	MGARP	protein_coding	1364.78	7.12485	1.99e-08
ENSG00000111341.8	MGP	protein_coding	17982.3	7.42292	4.81e-20
ENSG00000080561.12	MID2	protein_coding	254.837	-3.60784	4.68e-11
ENSG00000187098.13	MITF	protein_coding	526.907	-3.51659	3.73e-12
ENSG00000148773.11	MKI67	protein_coding	3362.32	7.66627	1.82e-24
ENSG00000078403.15	MLLT10	protein_coding	1128.03	-2.16624	1.61e-14
ENSG00000099953.8	MMP11	protein_coding	2952.4	10.9463	2.79e-12
ENSG00000157227.11	MMP14	protein_coding	38712.2	7.37279	1.79e-46
ENSG00000102996.4	MMP15	protein_coding	5035.55	2.00804	0.000364543
ENSG00000125966.9	MMP24	protein_coding	5407.92	4.45412	2.5e-07
ENSG00000163563.7	MNDA	protein_coding	681.897	9.79379	6.41e-14
ENSG00000011028.12	MRC2	protein_coding	27802.2	6.72207	2.13e-38
ENSG00000172935.8	MRGPRF	protein_coding	3651.82	12.2149	1.6e-20
ENSG00000114686.7	MRPL3	protein_coding	3848.94	-1.35427	5.17e-09
ENSG00000116062.13	MSH6	protein_coding	3268.19	-1.13823	1.65e-06
ENSG00000102854.13	MSLN	protein_coding	53819	6.57727	5.47e-12
ENSG00000187193.8	MT1X	protein_coding	3894.65	2.92989	0.000106649
ENSG00000139505.11	MTMR6	protein_coding	1368.47	-1.16213	0.000149715
ENSG00000124275.13	MTRR	protein_coding	1557.44	-3.29328	1.03e-27
ENSG00000013364.17	MVP	protein_coding	18957.9	2.78996	2.89e-18
ENSG00000101825.7	MXRA5	protein_coding	21014.4	14.7395	1.51e-24
ENSG00000101057.14	MYBL2	protein_coding	1959.26	10.3547	5.39e-13
ENSG00000136997.13	MYC	protein_coding	5829.84	-1.01188	0.0435738
ENSG00000133392.15	MYH11	protein_coding	1332.09	5.15347	2.77e-06
ENSG00000198336.8	MYL4	protein_coding	21.9277	4.82968	0.000887269
ENSG00000065534.17	MYLK	protein_coding	7170.44	4.70212	1.65e-07
ENSG00000138119.15	MYOF	protein_coding	15444.1	-1.94524	0.000286701
ENSG00000138386.15	NAB1	protein_coding	2921.48	1.41849	2.05e-05
ENSG00000173559.11	NABP1	protein_coding	5711.52	-4.00754	3e-09
ENSG00000105835.10	NAMPT	protein_coding	7186.98	-2.22125	0.000875553
ENSG00000151503.11	NCAPD3	protein_coding	1219.82	1.4943	9.41e-06
ENSG00000136937.11	NCBP1	protein_coding	2070.62	-2.12926	7.9e-16
ENSG00000080986.11	NDC80	protein_coding	672.11	8.81113	1.81e-11
ENSG00000065518.7	NDUFB4	protein_coding	4065.83	0.759971	0.00770704
ENSG00000067141.15	NEO1	protein_coding	7889.83	1.69532	0.00106798
ENSG00000162599.14	NFIA	protein_coding	4190.16	1.67667	0.0114706
ENSG00000165030.3	NFIL3	protein_coding	2008.74	-1.17676	0.0317794
ENSG00000144802.10	NFKBIZ	protein_coding	5320.95	-4.19629	8.22e-08
ENSG00000164190.15	NIPBL	protein_coding	4262.69	-3.18366	1.05e-39
ENSG00000197696.8	NMB	protein_coding	566.117	2.11395	0.0021903
ENSG00000011052.20	NME2	protein_coding	51.2839	1.71707	0.00724216
ENSG00000109255.10	NMU	protein_coding	3558.64	9.3271	4.42e-12
ENSG00000053438.8	NNAT	protein_coding	2488.23	5.15733	8.05e-05
ENSG00000166741.6	NNMT	protein_coding	27583	5.8352	3.92e-23
ENSG00000147140.14	NONO	protein_coding	16945.3	0.703126	0.000649881
ENSG00000101361.13	NOP56	protein_coding	5548.52	-0.66512	0.0408944
ENSG00000170485.15	NPAS2	protein_coding	1130.54	-1.21787	0.00783981
ENSG00000126368.5	NR1D1	protein_coding	1857.22	-2.00947	0.00322866
ENSG00000113580.13	NR3C1	protein_coding	2840.9	-1.54708	2.38e-06
ENSG00000151623.13	NR3C2	protein_coding	518.51	-4.47926	2.86e-08
ENSG00000119508.16	NR4A3	protein_coding	971.376	4.06475	0.000329067
ENSG00000116833.12	NR5A2	protein_coding	89.5074	4.05345	0.000167874
ENSG00000091129.18	NRCAM	protein_coding	229.647	5.77115	2.92e-07
ENSG00000169189.15	NSMCE1	protein_coding	2967.79	2.48329	7.38e-10
ENSG00000037474.13	NSUN2	protein_coding	3480.84	-1.40905	6.67e-09
ENSG00000130305.15	NSUN5	protein_coding	1711.85	0.908091	0.00401096
ENSG00000185652.10	NTF3	protein_coding	36.084	5.55245	0.00127514
ENSG00000162068.1	NTN3	protein_coding	19.7594	4.68893	0.00157282
ENSG00000148053.14	NTRK2	protein_coding	317.682	7.72972	6.07e-07
ENSG00000137804.11	NUSAP1	protein_coding	1442.9	3.57419	7.07e-10
ENSG00000147162.12	OGT	protein_coding	8201.5	-1.59527	7.95e-07
ENSG00000183801.6	OLFML1	protein_coding	5870.74	12.8998	1.46e-21
ENSG00000173391.7	OLR1	protein_coding	2553.55	4.44118	1.09e-06
ENSG00000079482.12	OPHN1	protein_coding	378.261	-3.19028	1.16e-13
ENSG00000145623.11	OSMR	protein_coding	12343.9	-3.20132	8.76e-15
ENSG00000083720.11	OXCT1	protein_coding	1547.05	1.16407	0.00221653
ENSG00000185624.13	P4HB	protein_coding	67505	3.3062	1.12e-18
ENSG00000151846.8	PABPC3	protein_coding	33.1651	-1.86675	0.000865664
ENSG00000172239.12	PAIP1	protein_coding	2679.46	1.29745	1.69e-07
ENSG00000149269.8	PAK1	protein_coding	2509.5	0.774702	0.00304008
ENSG00000099260.9	PALMD	protein_coding	983.973	8.45838	2.06e-10
ENSG00000182752.9	PAPPA	protein_coding	786.754	4.43776	4.63e-06
ENSG00000102981.8	PARD6A	protein_coding	262.392	1.51844	0.0125028
ENSG00000197702.10	PARVA	protein_coding	8272.29	0.869094	0.00303313
ENSG00000177425.9	PAWR	protein_coding	5898.79	-1.60407	1.74e-05
ENSG00000007372.19	PAX6	protein_coding	312.734	3.83073	2.56e-05
ENSG00000168078.8	PBK	protein_coding	537.925	9.45172	1.54e-12
ENSG00000132646.9	PCNA	protein_coding	3585.62	1.00055	0.0071343
ENSG00000163710.6	PCOLCE2	protein_coding	434.965	6.03367	1.83e-06
ENSG00000184588.16	PDE4B	protein_coding	1076.23	3.0954	1.18e-06
ENSG00000113448.15	PDE4D	protein_coding	733.897	-2.48645	0.00086976
ENSG00000258429.1	PDF	protein_coding	88.3259	1.31427	0.00241653
ENSG00000145431.9	PDGFC	protein_coding	2389.77	2.06038	0.000376496
ENSG00000134853.10	PDGFRA	protein_coding	2137.89	9.57964	1.19e-14
ENSG00000113721.12	PDGFRB	protein_coding	8232.34	13.3875	7.53e-21
ENSG00000162493.15	PDPN	protein_coding	8480.08	5.85049	2.01e-16
ENSG00000261371.4	PECAM1	protein_coding	5891.91	9.24848	9.68e-27
ENSG00000070087.12	PFN2	protein_coding	6131.11	2.5508	3.45e-12
ENSG00000148985.18	PGAP2	protein_coding	970.839	1.34814	2.13e-05
ENSG00000161395.11	PGAP3	protein_coding	1399.75	2.8214	4.26e-23
ENSG00000096088.15	PGC	protein_coding	2511.75	-6.8599	0.0100615
ENSG00000079739.14	PGM1	protein_coding	15150.8	2.90247	6.36e-06
ENSG00000213713.3	PIGCP1	processed_pseudogene	94.6757	-1.23734	0.0239369
ENSG00000205038.10	PKHD1L1	protein_coding	4683.89	7.07223	6.14e-08
ENSG00000188257.9	PLA2G2A	protein_coding	17765.6	8.07054	6.75e-11
ENSG00000145287.9	PLAC8	protein_coding	277.567	8.49725	2.47e-08
ENSG00000169499.13	PLEKHA2	protein_coding	4035.42	2.78279	6.97e-16
ENSG00000166819.10	PLIN1	protein_coding	67.4933	4.65067	0.00303311
ENSG00000147872.8	PLIN2	protein_coding	4178.71	-4.28261	9.99e-08
ENSG00000102934.8	PLLP	protein_coding	5461.01	2.26593	0.00573414
ENSG00000152952.10	PLOD2	protein_coding	19614.6	1.74176	0.00223159
ENSG00000161381.12	PLXDC1	protein_coding	860.055	3.80672	1.18e-07
ENSG00000120594.15	PLXDC2	protein_coding	12489.7	9.14528	5.49e-51
ENSG00000115946.6	PNO1	protein_coding	1400.32	-2.52831	1.82e-17
ENSG00000128567.15	PODXL	protein_coding	17211.9	4.23832	6.33e-07
ENSG00000005075.14	POLR2J	protein_coding	2068.73	1.95071	4.83e-07
ENSG00000186141.7	POLR3C	protein_coding	1407.62	-1.56238	1.39e-09
ENSG00000147535.15	PPAPDC1B	protein_coding	2912.28	-1.40354	0.000292648
ENSG00000186951.15	PPARA	protein_coding	861.444	-1.84484	1.68e-07
ENSG00000166794.4	PPIB	protein_coding	20232.6	1.48809	1.2e-06
ENSG00000118898.14	PPL	protein_coding	10109.1	2.82752	0.000124777
ENSG00000115241.10	PPM1G	protein_coding	5884.29	-0.642168	0.0122542
ENSG00000158615.8	PPP1R15B	protein_coding	5060.88	-1.41417	0.00644941
ENSG00000066027.10	PPP2R5A	protein_coding	2089.38	-1.68101	3.04e-09
ENSG00000116690.10	PRG4	protein_coding	58883.7	10.4261	1.03e-14
ENSG00000005249.11	PRKAR2B	protein_coding	451.982	6.78294	2.25e-09
ENSG00000163558.11	PRKCI	protein_coding	4899.02	-1.65593	9.2e-05
ENSG00000101000.4	PROCR	protein_coding	11637.9	4.88006	5.15e-09
ENSG00000150687.10	PRSS23	protein_coding	16585.1	5.56856	1.03e-11
ENSG00000197746.12	PSAP	protein_coding	119342	1.95596	1.71e-11
ENSG00000041357.14	PSMA4	protein_coding	6775.71	-0.603941	0.0233777
ENSG00000126067.10	PSMB2	protein_coding	7454.32	-1.51273	1.56e-06
ENSG00000100764.12	PSMC1	protein_coding	868.461	3.83329	8.84e-21
ENSG00000161057.9	PSMC2	protein_coding	5487.51	-1.21611	8.22e-08
ENSG00000165916.7	PSMC3	protein_coding	7855.82	0.800586	0.0127529
ENSG00000173692.11	PSMD1	protein_coding	5812.92	-2.16298	1.13e-29
ENSG00000108671.8	PSMD11	protein_coding	5088.46	-1.63808	2.51e-09
ENSG00000115233.10	PSMD14	protein_coding	3820.64	-2.14054	2.89e-17
ENSG00000163636.9	PSMD6	protein_coding	3030.9	-1.67083	1.04e-10
ENSG00000131467.9	PSME3	protein_coding	5697.82	-2.70423	9.15e-26
ENSG00000107317.10	PTGDS	protein_coding	4987.42	12.6645	3.77e-16
ENSG00000171522.5	PTGER4	protein_coding	543.29	2.68555	6.96e-06
ENSG00000148344.10	PTGES	protein_coding	1223.28	2.28945	0.00174368
ENSG00000124212.5	PTGIS	protein_coding	32953.5	14.4268	6.53e-25
ENSG00000095303.13	PTGS1	protein_coding	7504.61	12.2922	8.6e-19
ENSG00000073756.10	PTGS2	protein_coding	3672.06	-6.34727	8.93e-09
ENSG00000187514.13	PTMA	protein_coding	34798.9	2.05414	1.88e-20
ENSG00000159335.14	PTMS	protein_coding	21482.1	6.07132	7.83e-45
ENSG00000142949.15	PTPRF	protein_coding	40889.7	3.26549	3.2e-09
ENSG00000183255.10	PTTG1IP	protein_coding	29184.2	0.823085	0.0195909
ENSG00000112531.15	QKI	protein_coding	6106.69	-1.17752	0.000164364
ENSG00000161800.11	RACGAP1	protein_coding	1436.39	1.98492	4.07e-05
ENSG00000111247.13	RAD51AP1	protein_coding	321.452	4.15923	8.17e-10
ENSG00000085999.10	RAD54L	protein_coding	255.865	2.14959	0.00119464
ENSG00000203722.6	RAET1G	protein_coding	1040.67	10.4037	6.99e-10
ENSG00000132341.10	RAN	protein_coding	15869.1	-0.655742	0.0328933
ENSG00000131759.16	RARA	protein_coding	4027.55	2.67133	9.91e-13
ENSG00000077092.17	RARB	protein_coding	361.353	2.27106	0.000504016
ENSG00000118849.8	RARRES1	protein_coding	19058.7	7.38918	8.52e-15
ENSG00000106538.8	RARRES2	protein_coding	19316.6	8.72951	1.72e-35
ENSG00000113643.7	RARS	protein_coding	3946.99	-1.72729	8.86e-10
ENSG00000101265.14	RASSF2	protein_coding	1620.42	7.19084	2.05e-18
ENSG00000239306.4	RBM14	protein_coding	2240.93	-0.415972	0.0210032
ENSG00000153250.16	RBMS1	protein_coding	6344.81	-0.728299	0.0328937
ENSG00000114115.8	RBP1	protein_coding	4205.48	7.98402	6.57e-16
ENSG00000138207.11	RBP4	protein_coding	961.97	6.60369	1.59e-07
ENSG00000179051.12	RCC2	protein_coding	6811.64	1.20652	0.000264129
ENSG00000100918.11	REC8	protein_coding	9910.64	6.76396	5.49e-19
ENSG00000134533.5	RERG	protein_coding	3498.56	9.28456	4.27e-18
ENSG00000163918.9	RFC4	protein_coding	1042.97	1.50194	5.53e-06
ENSG00000111445.12	RFC5	protein_coding	918.821	0.831034	0.00274602
ENSG00000090104.10	RGS1	protein_coding	4777.38	12.6024	3.45e-18
ENSG00000143248.11	RGS5	protein_coding	3284.55	6.27972	3.6e-15
ENSG00000143878.9	RHOB	protein_coding	17254.3	2.62021	6.55e-06
ENSG00000129538.12	RNASE1	protein_coding	8380.4	-1.52049	0.0381056
ENSG00000258818.3	RNASE4	protein_coding	58.3263	1.55233	0.0231478
ENSG00000104889.4	RNASEH2A	protein_coding	1360.26	4.68618	4.06e-17
ENSG00000022840.14	RNF10	protein_coding	10879.2	0.976271	0.00016122
ENSG00000166441.11	RPL27A	protein_coding	43374.8	2.6852	3.47e-12
ENSG00000130255.11	RPL36	protein_coding	32315.8	2.7033	2.92e-08
ENSG00000089009.14	RPL6	protein_coding	38547.1	2.49611	1.02e-15
ENSG00000089157.14	RPLP0	protein_coding	85716.3	2.68249	3.88e-17
ENSG00000137818.10	RPLP1	protein_coding	91302.6	2.10407	7.31e-08
ENSG00000231500.5	RPS18	protein_coding	81708.9	2.14093	5.79e-08
ENSG00000008988.8	RPS20	protein_coding	56622.8	2.35384	6.58e-08
ENSG00000100784.8	RPS6KA5	protein_coding	203.839	-2.93001	1.28e-12
ENSG00000168028.12	RPSA	protein_coding	36337.1	2.86795	8.02e-10
ENSG00000167325.13	RRM1	protein_coding	3569.72	1.17895	3.68e-05
ENSG00000171490.11	RSL1D1	protein_coding	10320.9	-1.43012	2.18e-07
ENSG00000169218.12	RSPO1	protein_coding	3998.34	12.3457	1.62e-16
ENSG00000197747.7	S100A10	protein_coding	53714.4	-1.21914	0.00253686
ENSG00000163191.5	S100A11	protein_coding	18495.8	-1.50444	0.00101539
ENSG00000143546.8	S100A8	protein_coding	762.22	6.08247	2.27e-08
ENSG00000170989.8	S1PR1	protein_coding	1109.18	10.4957	3.52e-13
ENSG00000173432.9	SAA1	protein_coding	22184.1	4.0627	0.00680985
ENSG00000079332.13	SAR1A	protein_coding	8482.23	-0.681445	0.0065905
ENSG00000130066.15	SAT1	protein_coding	28451.2	-3.4618	2.36e-09
ENSG00000143653.9	SCCPDH	protein_coding	4717.64	2.72897	5.72e-10
ENSG00000099194.5	SCD	protein_coding	8354.18	-2.3841	0.00404335
ENSG00000149021.5	SCGB1A1	protein_coding	190.171	-6.93797	0.0325203
ENSG00000170786.11	SDR16C5	protein_coding	325.402	-3.67249	0.033716
ENSG00000007908.14	SELE	protein_coding	442.67	6.71555	6.66e-06
ENSG00000188404.7	SELL	protein_coding	696.335	7.96059	3.95e-10
ENSG00000075223.12	SEMA3C	protein_coding	20674.8	5.61271	6.07e-13
ENSG00000112902.10	SEMA5A	protein_coding	5110.37	7.16515	4.09e-24
ENSG00000142864.13	SERBP1	protein_coding	12312.8	-0.973627	6.84e-06
ENSG00000197249.11	SERPINA1	protein_coding	8214.42	-2.9119	0.00537073
ENSG00000106366.8	SERPINE1	protein_coding	22146.4	8.35589	1.86e-14
ENSG00000132386.9	SERPINF1	protein_coding	9552.92	6.13885	2.4e-17
ENSG00000149257.12	SERPINH1	protein_coding	38545.2	3.96448	6.52e-18
ENSG00000170364.11	SETMAR	protein_coding	813.861	1.6611	7.51e-06
ENSG00000115128.6	SF3B6	protein_coding	2968.69	-1.90954	9.43e-15
ENSG00000104332.10	SFRP1	protein_coding	1965.98	10.3597	3.04e-11
ENSG00000145423.4	SFRP2	protein_coding	10495	13.7379	5.18e-19
ENSG00000106483.10	SFRP4	protein_coding	9118.83	7.22775	5.54e-12
ENSG00000185303.14	SFTPA2	protein_coding	64054.7	-6.26817	0.0379328
ENSG00000166224.15	SGPL1	protein_coding	5142.94	-1.44899	1.54e-08
ENSG00000131370.14	SH3BP5	protein_coding	439.985	2.16874	0.000539991
ENSG00000136603.12	SKIL	protein_coding	3499.7	-1.41368	0.00015405
ENSG00000145604.14	SKP2	protein_coding	2188.44	1.39806	0.00375893
ENSG00000221955.9	SLC12A8	protein_coding	9236.61	4.05357	8.64e-05
ENSG00000155380.10	SLC16A1	protein_coding	11417.1	1.29682	0.0102939
ENSG00000117479.11	SLC19A2	protein_coding	624.532	-3.70168	2.64e-08
ENSG00000100075.8	SLC25A1	protein_coding	3430.27	2.27744	2.49e-07
ENSG00000169100.11	SLC25A6	protein_coding	35265.3	1.97374	1.29e-06
ENSG00000059804.14	SLC2A3	protein_coding	5327.26	3.93117	2.48e-07
ENSG00000142583.16	SLC2A5	protein_coding	1468.44	8.0349	2.13e-17
ENSG00000168003.15	SLC3A2	protein_coding	8978.52	-0.866819	0.00403085
ENSG00000099960.11	SLC7A4	protein_coding	3200.35	12.0245	8.57e-15
ENSG00000155465.17	SLC7A7	protein_coding	4650.27	4.56542	7.61e-12
ENSG00000109062.8	SLC9A3R1	protein_coding	11829.1	3.0851	6.72e-07
ENSG00000172716.15	SLFN11	protein_coding	4330.45	12.4608	8.73e-24
ENSG00000136824.17	SMC2	protein_coding	1696.09	2.09854	0.000170562
ENSG00000110025.11	SNX15	protein_coding	31.8124	2.51642	0.00270737
ENSG00000112096.15	SOD2	protein_coding	45645.6	-1.83052	0.00390604
ENSG00000095637.19	SORBS1	protein_coding	565.176	-3.29373	2.6e-05
ENSG00000129194.6	SOX15	protein_coding	388.985	5.14361	1.7e-06
ENSG00000124766.5	SOX4	protein_coding	7427.59	2.7387	4.71e-07
ENSG00000110693.14	SOX6	protein_coding	2211.2	5.30414	2.34e-07
ENSG00000113140.9	SPARC	protein_coding	234912	18.2222	1.03e-39
ENSG00000152583.11	SPARCL1	protein_coding	7172.17	7.8804	6.94e-22
ENSG00000072195.13	SPEG	protein_coding	4479.93	10.0621	2.22e-24
ENSG00000176170.12	SPHK1	protein_coding	1716.39	2.59879	0.00211651
ENSG00000066336.10	SPI1	protein_coding	2392.98	10.6432	1.48e-16
ENSG00000197471.10	SPN	protein_coding	566.431	7.68021	2.84e-10
ENSG00000107742.11	SPOCK2	protein_coding	43785.4	15.7986	2.03e-25
ENSG00000262655.3	SPON1	protein_coding	2587.54	3.75	1.98e-05
ENSG00000118785.12	SPP1	protein_coding	28319.7	15.17	1.71e-25
ENSG00000241794.1	SPRR2A	protein_coding	53.12	-6.07754	0.000963526
ENSG00000244094.1	SPRR2F	protein_coding	2196.42	7.28821	0.000120419
ENSG00000197694.12	SPTAN1	protein_coding	36926.6	1.87821	7.56e-08
ENSG00000266028.6	SRGAP2	protein_coding	4018.76	3.18252	3.5e-24
ENSG00000174780.14	SRP72	protein_coding	5524.98	-1.92833	1.3e-14
ENSG00000096063.13	SRPK1	protein_coding	2195	-3.15272	4.03e-24
ENSG00000101955.13	SRPX	protein_coding	1276.19	6.1835	4.03e-11
ENSG00000138385.14	SSB	protein_coding	5240.5	-0.513135	0.0143202
ENSG00000106028.9	SSBP1	protein_coding	3456.04	-1.24316	1.42e-05
ENSG00000124783.11	SSR1	protein_coding	13021.7	-1.20757	7.23e-05
ENSG00000101638.12	ST8SIA5	protein_coding	17.93	4.54271	0.00229467
ENSG00000168439.15	STIP1	protein_coding	7785.53	-1.19375	3.61e-05
ENSG00000163482.10	STK36	protein_coding	1430.65	2.98138	3.81e-15
ENSG00000148175.11	STOM	protein_coding	7249.76	-3.10873	2.01e-08
ENSG00000023734.9	STRAP	protein_coding	6146.97	-1.19114	5.16e-06
ENSG00000111450.12	STX2	protein_coding	1920.14	0.7536	0.0108903
ENSG00000137573.12	SULF1	protein_coding	39402.6	7.19119	1.16e-23
ENSG00000196502.10	SULT1A1	protein_coding	2297.68	3.96974	1.34e-10
ENSG00000173705.7	SUSD5	protein_coding	233.377	2.65162	0.00164923
ENSG00000182253.13	SYNM	protein_coding	497.617	2.96322	0.000147396
ENSG00000172403.9	SYNPO2	protein_coding	1153.7	4.45473	1.52e-08
ENSG00000147526.18	TACC1	protein_coding	4714.29	-2.05702	3.09e-05
ENSG00000138162.16	TACC2	protein_coding	1593.21	-2.36125	2.01e-06
ENSG00000184292.6	TACSTD2	protein_coding	2051.45	-5.71284	0.000105072
ENSG00000149591.15	TAGLN	protein_coding	21288.3	8.32056	1.02e-24
ENSG00000113407.12	TARS	protein_coding	5881.58	-0.728911	0.02497
ENSG00000213977.6	TAX1BP3	protein_coding	2841.4	2.6817	8.97e-13
ENSG00000167202.10	TBC1D2B	protein_coding	7118.78	1.75148	0.000265797
ENSG00000109436.7	TBC1D9	protein_coding	4448.03	1.90592	0.00296956
ENSG00000137310.10	TCF19	protein_coding	1180.26	4.26061	1.07e-19
ENSG00000168778.10	TCTN2	protein_coding	1410.47	3.34491	2.57e-17
ENSG00000187079.13	TEAD1	protein_coding	8075.25	-2.24528	3.95e-09
ENSG00000137203.9	TFAP2A	protein_coding	1487.53	4.86538	1.87e-10
ENSG00000114354.11	TFG	protein_coding	7562.64	-0.908908	7.13e-05
ENSG00000120708.15	TGFBI	protein_coding	52733.5	6.80376	2.45e-23
ENSG00000163513.16	TGFBR2	protein_coding	8872.23	-2.38791	9.25e-06
ENSG00000069702.9	TGFBR3	protein_coding	712.306	1.33568	0.0206949
ENSG00000092295.10	TGM1	protein_coding	11534.9	7.87351	3.95e-12
ENSG00000178726.6	THBD	protein_coding	2754.07	2.93395	2.39e-05
ENSG00000186340.13	THBS2	protein_coding	36593.5	13.6756	3.52e-25
ENSG00000151090.16	THRB	protein_coding	265.449	-3.50495	1.25e-05
ENSG00000111602.10	TIMELESS	protein_coding	1819.79	2.174	1.54e-07
ENSG00000134375.9	TIMM17A	protein_coding	3501.06	-1.11726	1.98e-05
ENSG00000102265.10	TIMP1	protein_coding	76870.1	7.19098	2.34e-28
ENSG00000100234.11	TIMP3	protein_coding	605.311	9.62199	3.13e-12
ENSG00000155957.15	TMBIM4	protein_coding	2717.77	1.17328	0.00015276
ENSG00000086598.9	TMED2	protein_coding	14802.1	-0.933658	2.08e-05
ENSG00000134291.10	TMEM106C	protein_coding	3774.47	1.70483	1.06e-05
ENSG00000111843.12	TMEM14C	protein_coding	7284.49	1.42688	2.65e-06
ENSG00000179292.4	TMEM151A	protein_coding	3194.7	11.0601	2.06e-13
ENSG00000002933.6	TMEM176A	protein_coding	13111.7	14.059	3.38e-22
ENSG00000106565.16	TMEM176B	protein_coding	15999.5	14.3462	3.59e-25
ENSG00000182107.6	TMEM30B	protein_coding	490.385	-5.49828	1.75e-07
ENSG00000138594.11	TMOD3	protein_coding	7674.69	-1.57747	0.000116947
ENSG00000205542.9	TMSB4X	protein_coding	116486	6.11195	8.52e-52
ENSG00000232810.3	TNF	protein_coding	73.419	3.39766	0.000753266
ENSG00000102524.10	TNFSF13B	protein_coding	2253.27	6.27666	1.16e-12
ENSG00000105048.15	TNNT1	protein_coding	1805.8	10.2371	9.15e-11
ENSG00000136205.15	TNS3	protein_coding	13151.6	2.84223	2.14e-09
ENSG00000168477.16	TNXB	protein_coding	9282	11.1023	7.86e-24
ENSG00000131747.13	TOP2A	protein_coding	3705.66	4.35212	2.43e-11
ENSG00000077097.12	TOP2B	protein_coding	6952.96	-0.850301	0.000903448
ENSG00000163781.11	TOPBP1	protein_coding	2221.69	-0.605979	0.0466173
ENSG00000169905.11	TOR1AIP2	protein_coding	7715.49	-1.97899	1.47e-08
ENSG00000141510.14	TP53	protein_coding	4582.37	1.52316	5.87e-06
ENSG00000111907.19	TPD52L1	protein_coding	5838.55	1.76836	0.0412773
ENSG00000111669.13	TPI1	protein_coding	25145.6	1.47294	3.61e-06
ENSG00000198467.12	TPM2	protein_coding	20262.3	8.87197	4.47e-39
ENSG00000047410.12	TPR	protein_coding	8526.77	-1.17453	0.000584005
ENSG00000127191.16	TRAF2	protein_coding	1242.7	1.08346	0.00525491
ENSG00000076604.13	TRAF4	protein_coding	3098.35	1.52066	0.00013722
ENSG00000137699.15	TRIM29	protein_coding	3900.99	3.54165	0.000936697
ENSG00000173113.5	TRMT112	protein_coding	8185.79	1.83454	1.14e-11
ENSG00000072756.15	TRNT1	protein_coding	976.628	-0.716913	0.00375763
ENSG00000106537.7	TSPAN13	protein_coding	1964.44	-2.09444	0.0272012
ENSG00000127324.7	TSPAN8	protein_coding	182.582	2.88748	0.0283325
ENSG00000133985.2	TTC9	protein_coding	877.946	-2.80002	3.28e-06
ENSG00000233608.3	TWIST2	protein_coding	874.105	5.20377	7.52e-11
ENSG00000091164.11	TXNL1	protein_coding	3888.69	-1.86046	2.68e-17
ENSG00000198431.14	TXNRD1	protein_coding	21252.2	-4.31174	3.56e-20
ENSG00000176890.14	TYMS	protein_coding	1544.72	2.99631	6.01e-07
ENSG00000175063.15	UBE2C	protein_coding	1236.11	4.54064	2.95e-10
ENSG00000132388.11	UBE2G1	protein_coding	2206.56	-1.98776	1.82e-15
ENSG00000169139.10	UBE2V2	protein_coding	2354.12	-0.531417	0.025936
ENSG00000198258.9	UBL5	protein_coding	6516.09	0.946017	0.00666853
ENSG00000144224.15	UBXN4	protein_coding	7443.76	-1.16011	1.25e-05
ENSG00000154277.11	UCHL1	protein_coding	8654.92	2.28397	0.00237646
ENSG00000276043.3	UHRF1	protein_coding	725.934	5.23963	1.3e-11
ENSG00000083290.18	ULK2	protein_coding	3265.07	2.70971	4.37e-09
ENSG00000076248.9	UNG	protein_coding	2161.82	2.40714	6.1e-16
ENSG00000114638.6	UPK1B	protein_coding	14722.5	9.30406	6e-14
ENSG00000243566.5	UPK3B	protein_coding	55316.3	13.2567	1.72e-26
ENSG00000140740.9	UQCRC2	protein_coding	7922.39	-0.559896	0.018305
ENSG00000162692.9	VCAM1	protein_coding	5502.83	11.8446	2.51e-16
ENSG00000038427.14	VCAN	protein_coding	18744.9	9.52334	6.56e-25
ENSG00000206538.6	VGLL3	protein_coding	5156.42	8.40637	1.47e-21
ENSG00000026025.12	VIM	protein_coding	80254.6	3.9668	3.55e-10
ENSG00000109072.12	VTN	protein_coding	10781.2	11.3685	2.57e-17
ENSG00000110799.12	VWF	protein_coding	7500.74	11.3903	1.02e-19
ENSG00000106299.7	WASL	protein_coding	3787.17	-1.64729	1.99e-07
ENSG00000185222.7	WBP5	protein_coding	4601.38	1.87482	3.62e-10
ENSG00000134245.16	WNT2B	protein_coding	7548.74	4.27378	4.45e-06
ENSG00000184937.11	WT1	protein_coding	3630.85	12.2066	1.18e-17
ENSG00000113645.12	WWC1	protein_coding	8921.11	-1.89601	0.00365321
ENSG00000124571.16	XPO5	protein_coding	2893.29	-2.01546	7.66e-15
ENSG00000184575.10	XPOT	protein_coding	5209.27	-1.25478	0.000493973
ENSG00000152422.14	XRCC4	protein_coding	572.236	2.79799	4.91e-11
ENSG00000079246.14	XRCC5	protein_coding	13541.5	-0.82769	7.14e-05
ENSG00000088930.7	XRN2	protein_coding	4989.73	-1.25018	3.32e-07
ENSG00000105939.11	ZC3HAV1	protein_coding	3025.09	-1.08399	9.63e-05
ENSG00000169946.12	ZFPM2	protein_coding	2361.2	3.75013	8.33e-09
ENSG00000106400.10	ZNHIT1	protein_coding	4596.79	2.45643	1.93e-11
ENSG00000122952.15	ZWINT	protein_coding	1104.92	4.84927	4.13e-17
