# Supplementary material for: Identification of Overexpressed Genes in Malignant Pleural Mesothelioma
Source: Int J Mol Sci. 2021 Mar 8;22(5):2738. doi: 10.3390/ijms22052738 (PMC7962966; doi:10.3390/ijms22052738)
Supplement: Supplementary file 1 [file ijms-22-02738-s001.zip › Supplementary_final/Supplementary table S2.xlsx]

## Sheet: Foglio1
external gene name	ensembl ID	Beta	Standard Error	Z	HR	95% CI for HR	P-value	FDR
ACTA2	ENSG00000107796.11	0.321216	0.105746	3.03763	1.3788	1.12-1.70	0.00238447	0.00832497
ACTG2	ENSG00000163017.12	0.313797	0.115208	2.72375	1.36861	1.09-1.72	0.0064546	0.0198907
ADAMTS1	ENSG00000154734.13	0.434998	0.116804	3.72417	1.54496	1.23-1.94	0.000195961	0.00106369
ASPM	ENSG00000066279.15	0.290193	0.109483	2.65058	1.33669	1.08-1.66	0.00803536	0.0233334
AURKA	ENSG00000087586.16	0.783362	0.135218	5.7933	2.18882	1.68-2.85	6.9015e-09	5.2095e-07
BAG2	ENSG00000112208.11	0.550014	0.134375	4.09313	1.73328	1.33-2.26	4.25581e-05	0.000321388
BIRC5	ENSG00000089685.13	0.80438	0.14366	5.59918	2.23531	1.69-2.96	2.15362e-08	8.11625e-07
BLMH	ENSG00000108578.13	0.251178	0.115199	2.18039	1.28554	1.03-1.61	0.0292288	0.0689618
BRCA2	ENSG00000139618.13	0.335309	0.12418	2.7002	1.39837	1.10-1.78	0.00692981	0.0207208
BUB1	ENSG00000169679.13	0.750748	0.1372	5.47191	2.11858	1.62-2.77	4.45209e-08	1.30579e-06
BUB1B	ENSG00000156970.11	0.655409	0.137612	4.76271	1.92593	1.47-2.52	1.91006e-06	2.74676e-05
CAV1	ENSG00000105974.10	0.277608	0.113435	2.44728	1.31997	1.06-1.65	0.014394	0.0377998
CCNA2	ENSG00000145386.8	0.73047	0.137081	5.32873	2.07606	1.59-2.72	9.89005e-08	2.38942e-06
CCNB1	ENSG00000134057.13	0.739288	0.131529	5.6207	2.09444	1.62-2.71	1.90185e-08	7.852e-07
CCNB2	ENSG00000157456.6	0.757563	0.134884	5.61639	2.13307	1.64-2.78	1.94993e-08	7.852e-07
CCNE2	ENSG00000175305.15	0.517605	0.133375	3.88083	1.678	1.29-2.18	0.000104101	0.000622539
CCNF	ENSG00000162063.11	0.712565	0.131538	5.41719	2.03922	1.58-2.64	6.0542e-08	1.65443e-06
CDC20	ENSG00000117399.12	0.827743	0.13651	6.06358	2.28815	1.75-2.99	1.33123e-09	1.70328e-07
CDC25A	ENSG00000164045.10	0.818477	0.135198	6.05393	2.26704	1.74-2.95	1.41352e-09	1.70328e-07
CDC6	ENSG00000094804.8	0.467277	0.126007	3.70835	1.59564	1.25-2.04	0.000208612	0.00111505
CDCA3	ENSG00000111665.10	0.782537	0.14102	5.54913	2.18701	1.66-2.88	2.87099e-08	1.01969e-06
CDH2	ENSG00000170558.7	0.568016	0.127424	4.45767	1.76476	1.37-2.27	8.28545e-06	9.10393e-05
CENPF	ENSG00000117724.11	0.749405	0.136575	5.48712	2.11574	1.62-2.77	4.08549e-08	1.30579e-06
CEP55	ENSG00000138180.14	0.787943	0.137837	5.71647	2.19887	1.68-2.88	1.08762e-08	5.98509e-07
CHEK1	ENSG00000149554.11	0.478101	0.116478	4.10465	1.61301	1.28-2.03	4.04925e-05	0.000313615
CILP	ENSG00000138615.5	0.238392	0.11398	2.09153	1.26921	1.02-1.59	0.036481	0.0822183
CIT	ENSG00000122966.12	0.512124	0.110801	4.62203	1.66883	1.34-2.07	3.79996e-06	4.68408e-05
COL11A1	ENSG00000060718.17	0.357209	0.113154	3.15685	1.42933	1.15-1.78	0.00159484	0.00615034
COL1A1	ENSG00000108821.12	0.338214	0.104736	3.2292	1.40244	1.14-1.72	0.00124135	0.00503205
COL3A1	ENSG00000168542.11	0.323145	0.10711	3.01694	1.38147	1.12-1.70	0.0025534	0.00881288
COL4A1	ENSG00000187498.13	0.391397	0.11104	3.52483	1.47905	1.19-1.84	0.000423758	0.00206412
COL5A1	ENSG00000130635.14	0.468227	0.106078	4.41398	1.59716	1.30-1.97	1.01487e-05	0.000105179
COL5A2	ENSG00000204262.10	0.53214	0.114734	4.63804	1.70257	1.36-2.13	3.51721e-06	4.52357e-05
COL6A1	ENSG00000142156.13	0.237244	0.107942	2.19789	1.26775	1.03-1.57	0.0279569	0.0670078
COL6A2	ENSG00000142173.13	0.22652	0.11056	2.04885	1.25423	1.01-1.56	0.0404769	0.0889019
CTHRC1	ENSG00000164932.11	0.436968	0.118173	3.6977	1.54801	1.23-1.95	0.000217558	0.00114266
DDIT4	ENSG00000168209.4	0.220682	0.110636	1.99466	1.24693	1.00-1.55	0.0460803	0.099048
DGCR6	ENSG00000183628.11	0.27688	0.113006	2.45013	1.31901	1.06-1.65	0.0142804	0.0376653
DLGAP5	ENSG00000126787.11	0.764111	0.141238	5.41009	2.14708	1.63-2.83	6.29934e-08	1.65443e-06
DSC3	ENSG00000134762.15	0.407071	0.11909	3.41817	1.50241	1.19-1.90	0.000630428	0.00286301
DTL	ENSG00000143476.16	0.706771	0.123591	5.71864	2.02743	1.59-2.58	1.07381e-08	5.98509e-07
DTYMK	ENSG00000168393.11	0.342243	0.126239	2.71107	1.4081	1.10-1.80	0.00670672	0.0203905
E2F7	ENSG00000165891.14	0.612931	0.128605	4.766	1.84583	1.43-2.37	1.87922e-06	2.74676e-05
ESPL1	ENSG00000135476.10	0.694659	0.13258	5.23953	2.00303	1.54-2.60	1.6099e-07	3.473e-06
FANCA	ENSG00000187741.13	0.393511	0.14313	2.74933	1.48218	1.12-1.96	0.00597173	0.0186887
FANCD2	ENSG00000144554.9	0.537122	0.134326	3.99864	1.71108	1.32-2.23	6.37082e-05	0.0004228
FANCI	ENSG00000140525.16	0.533955	0.127897	4.17489	1.70567	1.33-2.19	2.98134e-05	0.000257131
FAP	ENSG00000078098.12	0.376184	0.115271	3.26346	1.45671	1.16-1.83	0.00110061	0.00455321
FEN1	ENSG00000168496.3	0.443083	0.132773	3.33714	1.5575	1.20-2.02	0.000846465	0.00365187
FN1	ENSG00000115414.17	0.498695	0.121182	4.11526	1.64657	1.30-2.09	3.86736e-05	0.000309844
FSTL1	ENSG00000163430.8	0.632309	0.127604	4.95525	1.88195	1.47-2.42	7.22371e-07	1.32148e-05
FZD2	ENSG00000180340.6	0.389505	0.116236	3.351	1.47625	1.18-1.85	0.00080521	0.0034989
GAPDH	ENSG00000111640.13	0.381714	0.123725	3.08517	1.46479	1.15-1.87	0.00203436	0.00740213
GINS1	ENSG00000101003.9	0.615371	0.133027	4.6259	1.85034	1.43-2.40	3.72978e-06	4.68408e-05
GINS2	ENSG00000131153.7	0.538667	0.139626	3.85793	1.71372	1.30-2.25	0.00011435	0.000670557
GMNN	ENSG00000112312.8	0.351945	0.143642	2.45016	1.42183	1.07-1.88	0.0142795	0.0376653
HELLS	ENSG00000119969.13	0.573578	0.128221	4.47337	1.77461	1.38-2.28	7.69953e-06	8.61259e-05
HEY1	ENSG00000164683.15	0.432363	0.130542	3.31206	1.54089	1.19-1.99	0.000926131	0.0039565
HMGB2	ENSG00000164104.10	0.524099	0.128139	4.09008	1.68894	1.31-2.17	4.31222e-05	0.000321388
HMMR	ENSG00000072571.18	0.446639	0.127946	3.49085	1.56305	1.22-2.01	0.000481493	0.00227127
IGFBP7	ENSG00000163453.10	0.274031	0.118455	2.31338	1.31526	1.04-1.66	0.0207018	0.0514562
IGFL2	ENSG00000204866.7	0.257704	0.122855	2.09762	1.29396	1.02-1.65	0.0359385	0.0819128
IL32	ENSG00000008517.15	0.339697	0.106644	3.18534	1.40452	1.14-1.73	0.00144585	0.0057834
INHBA	ENSG00000122641.9	0.478745	0.123788	3.86746	1.61405	1.27-2.06	0.000109976	0.000651254
INHBE	ENSG00000139269.2	0.247424	0.106463	2.32404	1.28072	1.04-1.58	0.0201233	0.0504334
ITGA7	ENSG00000135424.14	0.235478	0.118345	1.98977	1.26551	1.00-1.60	0.0466168	0.0998459
ITGB3	ENSG00000259207.6	0.31184	0.120971	2.57781	1.36594	1.08-1.73	0.00994288	0.0271742
KIAA0101	ENSG00000166803.9	0.661968	0.140488	4.7119	1.9386	1.47-2.55	2.45413e-06	3.36318e-05
KIF14	ENSG00000118193.10	0.807859	0.134274	6.0165	2.2431	1.72-2.92	1.78229e-09	1.79187e-07
KIF18A	ENSG00000121621.6	0.27379	0.123985	2.20826	1.31494	1.03-1.68	0.0272265	0.0655171
KIF20A	ENSG00000112984.10	0.629398	0.127242	4.94647	1.87648	1.46-2.41	7.55729e-07	1.34301e-05
KIF23	ENSG00000137807.12	0.847689	0.138225	6.13267	2.33425	1.78-3.06	8.64184e-10	1.70328e-07
KIF2C	ENSG00000142945.11	0.761906	0.139255	5.47128	2.14236	1.63-2.81	4.46796e-08	1.30579e-06
KIF4A	ENSG00000090889.11	0.773226	0.141399	5.46841	2.16674	1.64-2.86	4.54096e-08	1.30579e-06
KRT14	ENSG00000186847.5	0.520644	0.121269	4.29329	1.68311	1.33-2.13	1.76046e-05	0.000164727
L1CAM	ENSG00000198910.11	0.391598	0.12768	3.06703	1.47934	1.15-1.90	0.00216195	0.00768128
LAMC2	ENSG00000058085.13	0.267242	0.124912	2.13944	1.30636	1.02-1.67	0.0323997	0.0749787
LOX	ENSG00000113083.11	0.504379	0.1233	4.09066	1.65596	1.30-2.11	4.30143e-05	0.000321388
LTBP1	ENSG00000049323.14	0.340938	0.108835	3.13263	1.40627	1.14-1.74	0.00173248	0.00649949
MAD2L1	ENSG00000164109.12	0.714921	0.136141	5.25134	2.04402	1.57-2.67	1.50997e-07	3.37793e-06
MARCKS	ENSG00000277443.1	0.364835	0.123703	2.94929	1.44028	1.13-1.84	0.00318507	0.0108078
MCM2	ENSG00000073111.12	0.520453	0.130392	3.99146	1.68279	1.30-2.17	6.56673e-05	0.000431335
MCM4	ENSG00000104738.15	0.491554	0.129812	3.78666	1.63485	1.27-2.11	0.000152683	0.000869988
MCM6	ENSG00000076003.4	0.347309	0.12937	2.68461	1.41525	1.10-1.82	0.00726141	0.0216054
MDK	ENSG00000110492.14	0.378745	0.118813	3.18774	1.46045	1.16-1.84	0.00143389	0.0057738
MFAP2	ENSG00000117122.12	0.258201	0.114834	2.24848	1.2946	1.03-1.62	0.0245456	0.0600224
MFAP5	ENSG00000197614.9	0.530541	0.124706	4.25434	1.69985	1.33-2.17	2.09666e-05	0.000189313
MKI67	ENSG00000148773.11	0.656059	0.135229	4.85145	1.92718	1.48-2.51	1.22562e-06	1.95505e-05
MMP11	ENSG00000099953.8	0.2062	0.100965	2.04229	1.229	1.01-1.50	0.041123	0.0899938
MMP14	ENSG00000157227.11	0.265087	0.113641	2.33268	1.30354	1.04-1.63	0.0196651	0.0494906
MYBL2	ENSG00000101057.14	0.823283	0.132121	6.23128	2.27797	1.76-2.95	4.62636e-10	1.39826e-07
MYLK	ENSG00000065534.17	0.324863	0.115487	2.81299	1.38384	1.10-1.74	0.00490832	0.0156033
NCAPD3	ENSG00000151503.11	0.375476	0.121928	3.0795	1.45568	1.15-1.85	0.00207347	0.00749926
NDC80	ENSG00000080986.11	0.710857	0.1383	5.13997	2.03574	1.55-2.67	2.7478e-07	5.72759e-06
NUSAP1	ENSG00000137804.11	0.514783	0.128155	4.01689	1.67328	1.30-2.15	5.89708e-05	0.000395956
PAPPA	ENSG00000182752.9	0.446092	0.140581	3.1732	1.5622	1.19-2.06	0.00150767	0.00595185
PAX6	ENSG00000007372.19	0.373528	0.114192	3.27105	1.45285	1.16-1.82	0.00107148	0.00446327
PBK	ENSG00000168078.8	0.539424	0.134097	4.02263	1.71502	1.32-2.23	5.75528e-05	0.000390903
PCNA	ENSG00000132646.9	0.567255	0.136051	4.16944	1.76342	1.35-2.30	3.05344e-05	0.000259465
PDGFRB	ENSG00000113721.12	0.24519	0.107825	2.27396	1.27786	1.03-1.58	0.0229685	0.0566244
PODXL	ENSG00000128567.15	0.292006	0.109587	2.66461	1.33911	1.08-1.66	0.00770766	0.0227094
PRSS23	ENSG00000150687.10	0.374875	0.118668	3.15902	1.45481	1.15-1.84	0.00158298	0.00615034
RACGAP1	ENSG00000161800.11	0.818223	0.140156	5.83795	2.26647	1.72-2.98	5.28477e-09	4.55589e-07
RAD51AP1	ENSG00000111247.13	0.658697	0.137908	4.77636	1.93227	1.47-2.53	1.78496e-06	2.6878e-05
RAD54L	ENSG00000085999.10	0.676355	0.138119	4.89689	1.9667	1.50-2.58	9.73651e-07	1.63416e-05
RNASEH2A	ENSG00000104889.4	0.369919	0.117266	3.15452	1.44762	1.15-1.82	0.00160763	0.00615034
RRM1	ENSG00000167325.13	0.27637	0.130331	2.12053	1.31834	1.02-1.70	0.0339613	0.0776994
SELE	ENSG00000007908.14	0.272369	0.121694	2.23816	1.31307	1.03-1.67	0.0252107	0.0611536
SERPINE1	ENSG00000106366.8	0.414032	0.119879	3.45376	1.51291	1.20-1.91	0.000552837	0.00256858
SERPINH1	ENSG00000149257.12	0.451231	0.12252	3.68291	1.57024	1.24-2.00	0.000230588	0.00120066
SKP2	ENSG00000145604.14	0.272497	0.130174	2.09332	1.31324	1.02-1.69	0.0363205	0.0821631
SLC12A8	ENSG00000221955.9	0.285673	0.108891	2.62348	1.33066	1.07-1.65	0.00870369	0.0247973
SLC2A3	ENSG00000059804.14	0.309617	0.113195	2.73525	1.3629	1.09-1.70	0.00623326	0.0193071
SPARC	ENSG00000113140.9	0.35255	0.105152	3.35277	1.42269	1.16-1.75	0.000800077	0.0034989
SPHK1	ENSG00000176170.12	0.347343	0.118689	2.92649	1.4153	1.12-1.79	0.00342809	0.0115674
SUSD5	ENSG00000173705.7	0.485757	0.143129	3.39384	1.6254	1.23-2.15	0.000689205	0.00310659
TAGLN	ENSG00000149591.15	0.317841	0.121706	2.61155	1.37416	1.08-1.74	0.00901317	0.025439
TCF19	ENSG00000137310.10	0.439664	0.130349	3.37298	1.55219	1.20-2.00	0.000743601	0.00330246
THBD	ENSG00000178726.6	0.210116	0.102458	2.05075	1.23382	1.01-1.51	0.0402917	0.0888182
THBS2	ENSG00000186340.13	0.48438	0.119781	4.04388	1.62317	1.28-2.05	5.25736e-05	0.000370828
TIMELESS	ENSG00000111602.10	0.554621	0.139823	3.9666	1.74128	1.32-2.29	7.29038e-05	0.000467471
TMEM106C	ENSG00000134291.10	0.265652	0.121789	2.18125	1.30428	1.03-1.66	0.029165	0.0689618
TNNT1	ENSG00000105048.15	0.487793	0.137146	3.55674	1.62872	1.24-2.13	0.000375487	0.00187435
TOP2A	ENSG00000131747.13	0.823709	0.142913	5.7637	2.27894	1.72-3.02	8.22872e-09	5.52324e-07
TPM2	ENSG00000198467.12	0.299718	0.117946	2.54115	1.34948	1.07-1.70	0.011049	0.0299263
TRAF2	ENSG00000127191.16	0.317676	0.122579	2.5916	1.37393	1.08-1.75	0.009553	0.0264679
TYMS	ENSG00000176890.14	0.707463	0.138081	5.12356	2.02884	1.55-2.66	2.99827e-07	6.00103e-06
UBE2C	ENSG00000175063.15	0.729714	0.129264	5.64514	2.07449	1.61-2.67	1.65046e-08	7.852e-07
UCHL1	ENSG00000154277.11	0.438969	0.135833	3.23169	1.55111	1.19-2.02	0.00123062	0.00502226
UHRF1	ENSG00000276043.3	0.984481	0.150553	6.53908	2.67642	1.99-3.60	6.18976e-11	3.73876e-08
VCAN	ENSG00000038427.14	0.325699	0.105956	3.07391	1.385	1.13-1.70	0.0021127	0.00759566
VIM	ENSG00000026025.12	0.462661	0.122434	3.77888	1.5883	1.25-2.02	0.000157538	0.000889291
ZWINT	ENSG00000122952.15	0.664832	0.141291	4.70541	1.94416	1.47-2.56	2.53362e-06	3.39582e-05
