# Supplementary material for: Identification of Overexpressed Genes in Malignant Pleural Mesothelioma
Source: Int J Mol Sci. 2021 Mar 8;22(5):2738. doi: 10.3390/ijms22052738 (PMC7962966; doi:10.3390/ijms22052738)
Supplement: Supplementary file 1 [file ijms-22-02738-s001.zip › Supplementary_final/Supplementary table S3.xlsx]

## Sheet: Foglio1
external gene name	ensembl ID	molecular function	biological process	pathway	gene biotype
ADAMTS1	ENSG00000154734.13	-	-	Extracellular Matrix Organization:Ensemble of genes encoding extracellular matrix and extracellular matrix-associated proteins	protein_coding
ADAMTS15	ENSG00000166106.3	-	-	Extracellular Matrix Organization:Ensemble of genes encoding extracellular matrix and extracellular matrix-associated proteins	protein_coding
AGTR1	ENSG00000144891.16	-	-	Ensemble of genes encoding extracellular matrix and extracellular matrix-associated proteins	protein_coding
AKT1	ENSG00000142208.14	-	Cell Adhesion:Biological Adhesion:Regulation of Cell Adhesion	-	protein_coding
ALDOA	ENSG00000149925.15	Cell Adhesion Molecule Binding	-	-	protein_coding
ANTXR1	ENSG00000169604.18	Collagen Binding	Extracellular Matrix Organization:Extracellular Structure Organization:Cell Adhesion:Biological Adhesion	-	protein_coding
ANXA11	ENSG00000122359.16	-	-	Ensemble of genes encoding extracellular matrix and extracellular matrix-associated proteins	protein_coding
ANXA8	ENSG00000265190.5	-	-	Ensemble of genes encoding extracellular matrix and extracellular matrix-associated proteins	protein_coding
AOC3	ENSG00000131471.5	-	Cell Adhesion:Biological Adhesion	-	protein_coding
AP2M1	ENSG00000161203.12	-	Extracellular Structure Organization	-	protein_coding
APBB2	ENSG00000163697.15	-	Extracellular Matrix Organization:Extracellular Structure Organization	-	protein_coding
APOD	ENSG00000189058.7	-	Cell Adhesion:Biological Adhesion:Regulation of Cell Adhesion	-	protein_coding
APOE	ENSG00000130203.8	-	Extracellular Structure Organization	-	protein_coding
APP	ENSG00000142192.19	-	Extracellular Matrix Organization:Extracellular Structure Organization:Cell Adhesion:Biological Adhesion	-	protein_coding
ARHGDIA	ENSG00000141522.10	-	Cell Adhesion:Biological Adhesion:Regulation of Cell Adhesion	-	protein_coding
ARHGDIB	ENSG00000111348.7	-	Cell Adhesion:Biological Adhesion:Regulation of Cell Adhesion	-	protein_coding
ARHGDIG	ENSG00000242173.7	-	Cell Adhesion:Biological Adhesion:Regulation of Cell Adhesion	-	protein_coding
ARPC1B	ENSG00000130429.11	-	-	Integrin signalling pathway	protein_coding
ASS1	ENSG00000130707.16	-	Cell Adhesion:Biological Adhesion:Regulation of Cell Adhesion	-	protein_coding
BDNF	ENSG00000176697.17	-	-	Ensemble of genes encoding extracellular matrix and extracellular matrix-associated proteins	protein_coding
BGN	ENSG00000182492.14	Extracellular Matrix Structural Constituent:Extracellular Matrix Binding:::::	Extracellular Matrix Organization:Extracellular Structure Organization:::	Extracellular Matrix Organization:Ensemble of genes encoding core extracellular matrix including ECM glycoproteins, collagens and proteoglycans:Ensemble of genes encoding extracellular matrix and extracellular matrix-associated proteins	protein_coding
BMP4	ENSG00000125378.14	-	Cell Adhesion:Biological Adhesion:Regulation of Cell Adhesion::	Extracellular Matrix Organization:Ensemble of genes encoding extracellular matrix and extracellular matrix-associated proteins	protein_coding
BSG	ENSG00000172270.17	Cell Adhesion Molecule Binding:Cell Adhesion Mediator Activity::::::	Extracellular Matrix Organization:Extracellular Structure Organization:Cell Adhesion:Biological Adhesion::	Extracellular Matrix Organization:Integrin cell surface interactions	protein_coding
BST1	ENSG00000109743.9	-	Cell Adhesion:Biological Adhesion:Regulation of Cell Adhesion	-	protein_coding
CALD1	ENSG00000122786.18	Cell Adhesion Molecule Binding	-	-	protein_coding
CALR	ENSG00000179218.12	Cell Adhesion Molecule Binding:Integrin Binding:::	Cell Adhesion:Biological Adhesion:Regulation of Cell Adhesion	-	protein_coding
CAV1	ENSG00000105974.10	-	Cell Adhesion:Biological Adhesion:Regulation of Cell Adhesion::	Focal Adhesion:Integrin signalling pathway	protein_coding
CCDC80	ENSG00000091986.14	-	Extracellular Matrix Organization:Extracellular Structure Organization:Cell Adhesion:Biological Adhesion:Regulation of Cell Adhesion	-	protein_coding
CCL14	ENSG00000276409.3	-	-	Ensemble of genes encoding extracellular matrix and extracellular matrix-associated proteins	protein_coding
CCL18	ENSG00000275385.1	-	-	Ensemble of genes encoding extracellular matrix and extracellular matrix-associated proteins	protein_coding
CCNB2	ENSG00000157456.6	Cell Adhesion Molecule Binding	-	-	protein_coding
CCND3	ENSG00000112576.11	-	-	Focal Adhesion	protein_coding
CD200	ENSG00000091972.17	Cell Adhesion Mediator Activity::	Cell Adhesion:Biological Adhesion	-	protein_coding
CD53	ENSG00000143119.11	-	Cell Adhesion:Biological Adhesion	-	protein_coding
CD74	ENSG00000019582.13	-	Cell Adhesion:Biological Adhesion:Regulation of Cell Adhesion	-	protein_coding
CD93	ENSG00000125810.9	-	Cell Adhesion:Biological Adhesion	-	protein_coding
CDH11	ENSG00000140937.12	Cell Adhesion Molecule Binding::	Cell Adhesion:Biological Adhesion	-	protein_coding
CDH2	ENSG00000170558.7	Cell Adhesion Molecule Binding::	Cell Adhesion:Biological Adhesion	-	protein_coding
CDON	ENSG00000064309.13	-	Cell Adhesion:Biological Adhesion	-	protein_coding
CHRDL1	ENSG00000101938.13	-	-	Ensemble of genes encoding extracellular matrix and extracellular matrix-associated proteins	protein_coding
CIB1	ENSG00000185043.9	-	Cell Adhesion:Biological Adhesion:Regulation of Cell Adhesion	-	protein_coding
CILP	ENSG00000138615.5	Extracellular Matrix Structural Constituent::	-	Ensemble of genes encoding core extracellular matrix including ECM glycoproteins, collagens and proteoglycans:Ensemble of genes encoding extracellular matrix and extracellular matrix-associated proteins	protein_coding
CLDN15	ENSG00000106404.12	-	Cell Adhesion:Biological Adhesion	-	protein_coding
CLEC3B	ENSG00000163815.5	-	-	Ensemble of genes encoding extracellular matrix and extracellular matrix-associated proteins	protein_coding
CLTA	ENSG00000122705.15	-	Extracellular Structure Organization	-	protein_coding
CNTN1	ENSG00000018236.13	-	Cell Adhesion:Biological Adhesion	-	protein_coding
COL10A1	ENSG00000123500.8	Extracellular Matrix Structural Constituent:::::::::	Extracellular Matrix Organization:Extracellular Structure Organization	Extracellular Matrix Organization:Ensemble of genes encoding core extracellular matrix including ECM glycoproteins, collagens and proteoglycans:Ensemble of genes encoding extracellular matrix and extracellular matrix-associated proteins :Collagen formation:Integrin signalling pathway:Collagen biosynthesis and modifying enzymes:Assembly of collagen fibrils and other multimeric structures	protein_coding
COL11A1	ENSG00000060718.17	Extracellular Matrix Structural Constituent:Extracellular Matrix Binding:::::::::	Extracellular Matrix Organization:Extracellular Structure Organization	Extracellular Matrix Organization:Ensemble of genes encoding core extracellular matrix including ECM glycoproteins, collagens and proteoglycans:Ensemble of genes encoding extracellular matrix and extracellular matrix-associated proteins :Collagen formation:Integrin signalling pathway:Collagen biosynthesis and modifying enzymes:Assembly of collagen fibrils and other multimeric structures	protein_coding
COL11A2	ENSG00000204248.9	Extracellular Matrix Structural Constituent:::::::::	Extracellular Matrix Organization:Extracellular Structure Organization	Extracellular Matrix Organization:Ensemble of genes encoding core extracellular matrix including ECM glycoproteins, collagens and proteoglycans:Ensemble of genes encoding extracellular matrix and extracellular matrix-associated proteins :Collagen formation:Integrin signalling pathway:Collagen biosynthesis and modifying enzymes:Assembly of collagen fibrils and other multimeric structures	protein_coding
COL16A1	ENSG00000084636.16	Extracellular Matrix Structural Constituent:Cell Adhesion Molecule Binding:Integrin Binding::::::::::::	Extracellular Matrix Organization:Extracellular Structure Organization:Cell Adhesion:Biological Adhesion:Regulation of Cell Adhesion	Extracellular Matrix Organization:Ensemble of genes encoding core extracellular matrix including ECM glycoproteins, collagens and proteoglycans:Ensemble of genes encoding extracellular matrix and extracellular matrix-associated proteins :Collagen formation:Integrin signalling pathway:Collagen biosynthesis and modifying enzymes:Integrin cell surface interactions	protein_coding
COL1A1	ENSG00000108821.12	Extracellular Matrix Structural Constituent:::::::::::::	Extracellular Matrix Organization:Extracellular Structure Organization:Cell Adhesion:Biological Adhesion:Regulation of Cell Adhesion	Extracellular Matrix Organization:Ensemble of genes encoding core extracellular matrix including ECM glycoproteins, collagens and proteoglycans:Ensemble of genes encoding extracellular matrix and extracellular matrix-associated proteins :Focal Adhesion:Collagen formation:Integrin signalling pathway:Collagen biosynthesis and modifying enzymes:Assembly of collagen fibrils and other multimeric struc…	protein_coding
COL3A1	ENSG00000168542.11	Extracellular Matrix Structural Constituent:Cell Adhesion Molecule Binding:Integrin Binding:::::::::::	Extracellular Matrix Organization:Extracellular Structure Organization:Cell Adhesion:Biological Adhesion	Extracellular Matrix Organization:Ensemble of genes encoding core extracellular matrix including ECM glycoproteins, collagens and proteoglycans:Ensemble of genes encoding extracellular matrix and extracellular matrix-associated proteins :Collagen formation:Integrin signalling pathway:Collagen biosynthesis and modifying enzymes:Assembly of collagen fibrils and other multimeric structures	protein_coding
COL4A1	ENSG00000187498.13	Extracellular Matrix Structural Constituent:::::::::::	Extracellular Matrix Organization:Extracellular Structure Organization	Extracellular Matrix Organization:Ensemble of genes encoding core extracellular matrix including ECM glycoproteins, collagens and proteoglycans:Ensemble of genes encoding extracellular matrix and extracellular matrix-associated proteins :Focal Adhesion:Collagen formation:Integrin signalling pathway:Collagen biosynthesis and modifying enzymes:Assembly of collagen fibrils and other multimeric struc…	protein_coding
COL4A5	ENSG00000188153.11	Extracellular Matrix Structural Constituent::::::::::	Extracellular Matrix Organization:Extracellular Structure Organization	Extracellular Matrix Organization:Ensemble of genes encoding core extracellular matrix including ECM glycoproteins, collagens and proteoglycans:Ensemble of genes encoding extracellular matrix and extracellular matrix-associated proteins :Focal Adhesion:Collagen formation:Integrin signalling pathway:Collagen biosynthesis and modifying enzymes:Assembly of collagen fibrils and other multimeric struc…	protein_coding
COL5A1	ENSG00000130635.14	Extracellular Matrix Structural Constituent:Cell Adhesion Molecule Binding:Integrin Binding:::::::::::	Extracellular Matrix Organization:Extracellular Structure Organization:Cell Adhesion:Biological Adhesion	Extracellular Matrix Organization:Ensemble of genes encoding core extracellular matrix including ECM glycoproteins, collagens and proteoglycans:Ensemble of genes encoding extracellular matrix and extracellular matrix-associated proteins :Collagen formation:Integrin signalling pathway:Collagen biosynthesis and modifying enzymes:Assembly of collagen fibrils and other multimeric structures	protein_coding
COL5A2	ENSG00000204262.10	Extracellular Matrix Structural Constituent:::::::::	Extracellular Matrix Organization:Extracellular Structure Organization	Extracellular Matrix Organization:Ensemble of genes encoding core extracellular matrix including ECM glycoproteins, collagens and proteoglycans:Ensemble of genes encoding extracellular matrix and extracellular matrix-associated proteins :Collagen formation:Integrin signalling pathway:Collagen biosynthesis and modifying enzymes:Assembly of collagen fibrils and other multimeric structures	protein_coding
COL6A1	ENSG00000142156.13	Extracellular Matrix Structural Constituent::::::::::::	Extracellular Matrix Organization:Extracellular Structure Organization:Cell Adhesion:Biological Adhesion	Extracellular Matrix Organization:Ensemble of genes encoding core extracellular matrix including ECM glycoproteins, collagens and proteoglycans:Ensemble of genes encoding extracellular matrix and extracellular matrix-associated proteins :Focal Adhesion:Collagen formation:Integrin signalling pathway:Collagen biosynthesis and modifying enzymes:Assembly of collagen fibrils and other multimeric struc…	protein_coding
COL6A2	ENSG00000142173.13	Extracellular Matrix Structural Constituent::::::::::::	Extracellular Matrix Organization:Extracellular Structure Organization:Cell Adhesion:Biological Adhesion	Extracellular Matrix Organization:Ensemble of genes encoding core extracellular matrix including ECM glycoproteins, collagens and proteoglycans:Ensemble of genes encoding extracellular matrix and extracellular matrix-associated proteins :Focal Adhesion:Collagen formation:Integrin signalling pathway:Collagen biosynthesis and modifying enzymes:Assembly of collagen fibrils and other multimeric struc…	protein_coding
COL8A1	ENSG00000144810.14	Extracellular Matrix Structural Constituent::::::::::::	Extracellular Matrix Organization:Extracellular Structure Organization:Cell Adhesion:Biological Adhesion:Regulation of Cell Adhesion	Extracellular Matrix Organization:Ensemble of genes encoding core extracellular matrix including ECM glycoproteins, collagens and proteoglycans:Ensemble of genes encoding extracellular matrix and extracellular matrix-associated proteins :Collagen formation:Integrin signalling pathway:Collagen biosynthesis and modifying enzymes:Assembly of collagen fibrils and other multimeric structures	protein_coding
COLEC12	ENSG00000158270.11	-	-	Ensemble of genes encoding extracellular matrix and extracellular matrix-associated proteins	protein_coding
COMP	ENSG00000105664.9	Extracellular Matrix Structural Constituent:Cell Adhesion Molecule Binding:Integrin Binding:Collagen Binding:::::::::	Extracellular Matrix Organization:Extracellular Structure Organization:Cell Adhesion:Biological Adhesion	Extracellular Matrix Organization:Ensemble of genes encoding core extracellular matrix including ECM glycoproteins, collagens and proteoglycans:Ensemble of genes encoding extracellular matrix and extracellular matrix-associated proteins :Focal Adhesion:Integrin cell surface interactions	protein_coding
CRIM1	ENSG00000150938.8	-	-	Ensemble of genes encoding core extracellular matrix including ECM glycoproteins, collagens and proteoglycans:Ensemble of genes encoding extracellular matrix and extracellular matrix-associated proteins	protein_coding
CRTAP	ENSG00000170275.13	-	-	Extracellular Matrix Organization:Collagen formation:Collagen biosynthesis and modifying enzymes	protein_coding
CTHRC1	ENSG00000164932.11	Extracellular Matrix Structural Constituent::	-	Ensemble of genes encoding core extracellular matrix including ECM glycoproteins, collagens and proteoglycans:Ensemble of genes encoding extracellular matrix and extracellular matrix-associated proteins	protein_coding
CTSK	ENSG00000143387.11	Collagen Binding::::	Extracellular Matrix Organization:Extracellular Structure Organization	Extracellular Matrix Organization:Ensemble of genes encoding extracellular matrix and extracellular matrix-associated proteins	protein_coding
CXCL14	ENSG00000145824.11	-	-	Ensemble of genes encoding extracellular matrix and extracellular matrix-associated proteins	protein_coding
DCN	ENSG00000011465.15	Extracellular Matrix Structural Constituent:Collagen Binding:Extracellular Matrix Binding:::::	Extracellular Matrix Organization:Extracellular Structure Organization:::	Extracellular Matrix Organization:Ensemble of genes encoding core extracellular matrix including ECM glycoproteins, collagens and proteoglycans:Ensemble of genes encoding extracellular matrix and extracellular matrix-associated proteins	protein_coding
DDR1	ENSG00000204580.10	Collagen Binding::::::	Extracellular Matrix Organization:Extracellular Structure Organization:Cell Adhesion:Biological Adhesion:Regulation of Cell Adhesion	Extracellular Matrix Organization	protein_coding
DDR2	ENSG00000162733.15	Collagen Binding::::::	Extracellular Matrix Organization:Extracellular Structure Organization:Cell Adhesion:Biological Adhesion:Regulation of Cell Adhesion	Extracellular Matrix Organization	protein_coding
DGCR6	ENSG00000183628.11	-	Cell Adhesion:Biological Adhesion	-	protein_coding
DPT	ENSG00000143196.4	Extracellular Matrix Structural Constituent::::::	Extracellular Matrix Organization:Extracellular Structure Organization:Cell Adhesion:Biological Adhesion	Ensemble of genes encoding core extracellular matrix including ECM glycoproteins, collagens and proteoglycans:Ensemble of genes encoding extracellular matrix and extracellular matrix-associated proteins	protein_coding
DSC3	ENSG00000134762.15	-	Cell Adhesion:Biological Adhesion	-	protein_coding
EEF2	ENSG00000167658.14	Cell Adhesion Molecule Binding	-	-	protein_coding
EFEMP1	ENSG00000115380.17	Extracellular Matrix Structural Constituent:::	-	Extracellular Matrix Organization:Ensemble of genes encoding core extracellular matrix including ECM glycoproteins, collagens and proteoglycans:Ensemble of genes encoding extracellular matrix and extracellular matrix-associated proteins	protein_coding
EFNA1	ENSG00000169242.10	-	Cell Adhesion:Biological Adhesion:Regulation of Cell Adhesion	-	protein_coding
EGR3	ENSG00000179388.8	-	Cell Adhesion:Biological Adhesion:Regulation of Cell Adhesion	-	protein_coding
ENO1	ENSG00000074800.12	Cell Adhesion Molecule Binding	-	-	protein_coding
ENPP2	ENSG00000136960.11	-	Cell Adhesion:Biological Adhesion:Regulation of Cell Adhesion	-	protein_coding
F10	ENSG00000126218.10	-	-	Ensemble of genes encoding extracellular matrix and extracellular matrix-associated proteins	protein_coding
FAM107A	ENSG00000168309.15	-	Cell Adhesion:Biological Adhesion:Regulation of Cell Adhesion	-	protein_coding
FAP	ENSG00000078098.12	Cell Adhesion Molecule Binding:Integrin Binding::::	Extracellular Matrix Organization:Extracellular Structure Organization:Cell Adhesion:Biological Adhesion	-	protein_coding
FBLN1	ENSG00000077942.16	Extracellular Matrix Structural Constituent:Cell Adhesion Molecule Binding:Integrin Binding::::::::	Extracellular Matrix Organization:Extracellular Structure Organization:Cell Adhesion:Biological Adhesion:Regulation of Cell Adhesion:::	Extracellular Matrix Organization:Ensemble of genes encoding core extracellular matrix including ECM glycoproteins, collagens and proteoglycans:Ensemble of genes encoding extracellular matrix and extracellular matrix-associated proteins	protein_coding
FBLN2	ENSG00000163520.12	Extracellular Matrix Structural Constituent:Extracellular Matrix Binding::::::::	Extracellular Matrix Organization:Extracellular Structure Organization:Cell Adhesion:Biological Adhesion:Regulation of Cell Adhesion:::	Extracellular Matrix Organization:Ensemble of genes encoding core extracellular matrix including ECM glycoproteins, collagens and proteoglycans:Ensemble of genes encoding extracellular matrix and extracellular matrix-associated proteins	protein_coding
FGF12	ENSG00000114279.12	-	-	Ensemble of genes encoding extracellular matrix and extracellular matrix-associated proteins	protein_coding
FGF2	ENSG00000138685.11	Cell Adhesion Molecule Binding:Integrin Binding::::	Extracellular Matrix Organization:Extracellular Structure Organization::	Extracellular Matrix Organization:Ensemble of genes encoding extracellular matrix and extracellular matrix-associated proteins	protein_coding
FGF7	ENSG00000140285.8	-	-	Ensemble of genes encoding extracellular matrix and extracellular matrix-associated proteins	protein_coding
FGF9	ENSG00000102678.6	-	-	Ensemble of genes encoding extracellular matrix and extracellular matrix-associated proteins	protein_coding
FGL2	ENSG00000127951.5	Extracellular Matrix Structural Constituent:::::	Cell Adhesion:Biological Adhesion:Regulation of Cell Adhesion	Ensemble of genes encoding core extracellular matrix including ECM glycoproteins, collagens and proteoglycans:Ensemble of genes encoding extracellular matrix and extracellular matrix-associated proteins	protein_coding
FLNC	ENSG00000128591.14	-	-	Focal Adhesion	protein_coding
FLRT2	ENSG00000185070.9	-	Extracellular Matrix Organization:Extracellular Structure Organization:Cell Adhesion:Biological Adhesion	-	protein_coding
FMOD	ENSG00000122176.10	Extracellular Matrix Structural Constituent:::::	Extracellular Matrix Organization:Extracellular Structure Organization	Extracellular Matrix Organization:Ensemble of genes encoding core extracellular matrix including ECM glycoproteins, collagens and proteoglycans:Ensemble of genes encoding extracellular matrix and extracellular matrix-associated proteins	protein_coding
FN1	ENSG00000115414.17	Extracellular Matrix Structural Constituent:Cell Adhesion Molecule Binding:Integrin Binding:Collagen Binding:::::::::::	Extracellular Matrix Organization:Extracellular Structure Organization:Cell Adhesion:Biological Adhesion:Regulation of Cell Adhesion	Extracellular Matrix Organization:Ensemble of genes encoding core extracellular matrix including ECM glycoproteins, collagens and proteoglycans:Ensemble of genes encoding extracellular matrix and extracellular matrix-associated proteins :Focal Adhesion:Integrin signalling pathway:Integrin cell surface interactions	protein_coding
FNDC1	ENSG00000164694.15	-	-	Ensemble of genes encoding core extracellular matrix including ECM glycoproteins, collagens and proteoglycans:Ensemble of genes encoding extracellular matrix and extracellular matrix-associated proteins	protein_coding
FOXC1	ENSG00000054598.6	-	Extracellular Matrix Organization:Extracellular Structure Organization	-	protein_coding
FSTL1	ENSG00000163430.8	-	-	Ensemble of genes encoding extracellular matrix and extracellular matrix-associated proteins	protein_coding
FSTL3	ENSG00000070404.8	-	Cell Adhesion:Biological Adhesion:Regulation of Cell Adhesion:	Ensemble of genes encoding extracellular matrix and extracellular matrix-associated proteins	protein_coding
GDF10	ENSG00000266524.2	-	-	Ensemble of genes encoding extracellular matrix and extracellular matrix-associated proteins	protein_coding
GPC3	ENSG00000147257.12	-	-	Ensemble of genes encoding extracellular matrix and extracellular matrix-associated proteins	protein_coding
HAS1	ENSG00000105509.9	-	Extracellular Matrix Organization:Extracellular Structure Organization:Cell Adhesion:Biological Adhesion	-	protein_coding
HBB	ENSG00000244734.2	-	Cell Adhesion:Biological Adhesion	-	protein_coding
HLA-DMB	ENSG00000242574.7	-	Cell Adhesion:Biological Adhesion:Regulation of Cell Adhesion	-	protein_coding
HLA-DPB1	ENSG00000223865.9	-	Cell Adhesion:Biological Adhesion:Regulation of Cell Adhesion	-	protein_coding
HLA-DQA1	ENSG00000196735.10	-	Cell Adhesion:Biological Adhesion:Regulation of Cell Adhesion	-	protein_coding
HTRA1	ENSG00000166033.10	-	Extracellular Matrix Organization:Extracellular Structure Organization::	Extracellular Matrix Organization:Ensemble of genes encoding extracellular matrix and extracellular matrix-associated proteins	protein_coding
IGFBP2	ENSG00000115457.8	-	Cell Adhesion:Biological Adhesion:Regulation of Cell Adhesion::	Ensemble of genes encoding core extracellular matrix including ECM glycoproteins, collagens and proteoglycans:Ensemble of genes encoding extracellular matrix and extracellular matrix-associated proteins	protein_coding
IGFBP4	ENSG00000141753.6	-	-	Ensemble of genes encoding core extracellular matrix including ECM glycoproteins, collagens and proteoglycans:Ensemble of genes encoding extracellular matrix and extracellular matrix-associated proteins	protein_coding
IGFBP6	ENSG00000167779.6	Extracellular Matrix Structural Constituent::	-	Ensemble of genes encoding core extracellular matrix including ECM glycoproteins, collagens and proteoglycans:Ensemble of genes encoding extracellular matrix and extracellular matrix-associated proteins	protein_coding
IGFBP7	ENSG00000163453.10	Extracellular Matrix Structural Constituent::::	Cell Adhesion:Biological Adhesion	Ensemble of genes encoding core extracellular matrix including ECM glycoproteins, collagens and proteoglycans:Ensemble of genes encoding extracellular matrix and extracellular matrix-associated proteins	protein_coding
IL15	ENSG00000164136.15	-	Cell Adhesion:Biological Adhesion:Regulation of Cell Adhesion:	Ensemble of genes encoding extracellular matrix and extracellular matrix-associated proteins	protein_coding
IL18	ENSG00000150782.10	-	Cell Adhesion:Biological Adhesion:Regulation of Cell Adhesion:	Ensemble of genes encoding extracellular matrix and extracellular matrix-associated proteins	protein_coding
IL32	ENSG00000008517.15	-	Cell Adhesion:Biological Adhesion	-	protein_coding
INHBA	ENSG00000122641.9	-	-	Ensemble of genes encoding extracellular matrix and extracellular matrix-associated proteins	protein_coding
INHBE	ENSG00000139269.2	-	-	Ensemble of genes encoding extracellular matrix and extracellular matrix-associated proteins	protein_coding
INPPL1	ENSG00000165458.12	-	Cell Adhesion:Biological Adhesion	-	protein_coding
IRAK1	ENSG00000184216.10	-	Cell Adhesion:Biological Adhesion:Regulation of Cell Adhesion	-	protein_coding
ITGA3	ENSG00000005884.16	Cell Adhesion Molecule Binding:Integrin Binding:Collagen Binding:Extracellular Matrix Binding:::::::::	Extracellular Matrix Organization:Extracellular Structure Organization:Cell Adhesion:Biological Adhesion:Regulation of Cell Adhesion	Extracellular Matrix Organization:Focal Adhesion:Integrin signalling pathway:Integrin cell surface interactions	protein_coding
ITGA4	ENSG00000115232.12	Cell Adhesion Molecule Binding:::::::::	Extracellular Matrix Organization:Extracellular Structure Organization:Cell Adhesion:Biological Adhesion:Regulation of Cell Adhesion	Extracellular Matrix Organization:Focal Adhesion:Integrin signalling pathway:Integrin cell surface interactions	protein_coding
ITGA7	ENSG00000135424.14	Cell Adhesion Molecule Binding:Integrin Binding:Extracellular Matrix Binding::::::::	Extracellular Matrix Organization:Extracellular Structure Organization:Cell Adhesion:Biological Adhesion	Extracellular Matrix Organization:Focal Adhesion:Integrin signalling pathway:Integrin cell surface interactions	protein_coding
ITGB3	ENSG00000259207.6	Cell Adhesion Molecule Binding:Integrin Binding:Extracellular Matrix Binding:::::::::	Extracellular Matrix Organization:Extracellular Structure Organization:Cell Adhesion:Biological Adhesion:Regulation of Cell Adhesion	Extracellular Matrix Organization:Focal Adhesion:Integrin signalling pathway:Integrin cell surface interactions	protein_coding
ITGB4	ENSG00000132470.12	Cell Adhesion Molecule Binding:Integrin Binding:::::::::	Extracellular Matrix Organization:Extracellular Structure Organization:Cell Adhesion:Biological Adhesion	Extracellular Matrix Organization:Focal Adhesion:Collagen formation:Integrin signalling pathway:Assembly of collagen fibrils and other multimeric structures	protein_coding
ITGBL1	ENSG00000198542.12	Cell Adhesion Molecule Binding:Integrin Binding:::	Cell Adhesion:Biological Adhesion	Integrin signalling pathway	protein_coding
ITIH5	ENSG00000123243.13	-	-	Ensemble of genes encoding extracellular matrix and extracellular matrix-associated proteins	protein_coding
ITLN1	ENSG00000179914.4	-	-	Ensemble of genes encoding extracellular matrix and extracellular matrix-associated proteins	protein_coding
ITLN2	ENSG00000158764.6	-	-	Ensemble of genes encoding extracellular matrix and extracellular matrix-associated proteins	protein_coding
JAM2	ENSG00000154721.13	-	Extracellular Matrix Organization:Extracellular Structure Organization:Cell Adhesion:Biological Adhesion:Regulation of Cell Adhesion::	Extracellular Matrix Organization:Integrin cell surface interactions	protein_coding
KDR	ENSG00000128052.8	Cell Adhesion Molecule Binding:Integrin Binding::::::::	Extracellular Matrix Organization:Extracellular Structure Organization:Cell Adhesion:Biological Adhesion:Regulation of Cell Adhesion:::	Extracellular Matrix Organization:Focal Adhesion:Integrin cell surface interactions	protein_coding
KIF14	ENSG00000118193.10	-	Cell Adhesion:Biological Adhesion:Regulation of Cell Adhesion	-	protein_coding
KIFC3	ENSG00000140859.14	-	Cell Adhesion:Biological Adhesion	-	protein_coding
KRT18	ENSG00000111057.9	Cell Adhesion Molecule Binding:Cell Adhesion Mediator Activity::	Cell Adhesion:Biological Adhesion	-	protein_coding
L1CAM	ENSG00000198910.11	Cell Adhesion Molecule Binding:Integrin Binding:::	Cell Adhesion:Biological Adhesion:Regulation of Cell Adhesion	-	protein_coding
LAMA5	ENSG00000130702.12	Extracellular Matrix Structural Constituent:Cell Adhesion Molecule Binding:Integrin Binding::::::::::	Extracellular Matrix Organization:Extracellular Structure Organization:Cell Adhesion:Biological Adhesion:Regulation of Cell Adhesion	Extracellular Matrix Organization:Ensemble of genes encoding core extracellular matrix including ECM glycoproteins, collagens and proteoglycans:Ensemble of genes encoding extracellular matrix and extracellular matrix-associated proteins :Focal Adhesion:Integrin signalling pathway	protein_coding
LAMB1	ENSG00000091136.12	Extracellular Matrix Structural Constituent:Cell Adhesion Molecule Binding:Integrin Binding::::::::::	Extracellular Matrix Organization:Extracellular Structure Organization:Cell Adhesion:Biological Adhesion:Regulation of Cell Adhesion	Extracellular Matrix Organization:Ensemble of genes encoding core extracellular matrix including ECM glycoproteins, collagens and proteoglycans:Ensemble of genes encoding extracellular matrix and extracellular matrix-associated proteins :Focal Adhesion:Integrin signalling pathway	protein_coding
LEF1	ENSG00000138795.8	-	Cell Adhesion:Biological Adhesion:Regulation of Cell Adhesion	-	protein_coding
LGALS3BP	ENSG00000108679.11	-	Cell Adhesion:Biological Adhesion	-	protein_coding
LOX	ENSG00000113083.11	-	Extracellular Matrix Organization:Extracellular Structure Organization::::	Extracellular Matrix Organization:Ensemble of genes encoding extracellular matrix and extracellular matrix-associated proteins :Collagen formation:Assembly of collagen fibrils and other multimeric structures	protein_coding
LTBP1	ENSG00000049323.14	Extracellular Matrix Structural Constituent:::	-	Extracellular Matrix Organization:Ensemble of genes encoding core extracellular matrix including ECM glycoproteins, collagens and proteoglycans:Ensemble of genes encoding extracellular matrix and extracellular matrix-associated proteins	protein_coding
LUM	ENSG00000139329.4	Extracellular Matrix Structural Constituent:Collagen Binding::::::	Extracellular Matrix Organization:Extracellular Structure Organization	Extracellular Matrix Organization:Ensemble of genes encoding core extracellular matrix including ECM glycoproteins, collagens and proteoglycans:Ensemble of genes encoding extracellular matrix and extracellular matrix-associated proteins :Integrin cell surface interactions	protein_coding
LYVE1	ENSG00000133800.7	-	Cell Adhesion:Biological Adhesion	-	protein_coding
MAPK7	ENSG00000166484.18	-	Cell Adhesion:Biological Adhesion:Regulation of Cell Adhesion	-	protein_coding
MDK	ENSG00000110492.14	-	Cell Adhesion:Biological Adhesion:Regulation of Cell Adhesion:	Ensemble of genes encoding extracellular matrix and extracellular matrix-associated proteins	protein_coding
MFAP2	ENSG00000117122.12	Extracellular Matrix Structural Constituent:::::	Extracellular Matrix Organization:Extracellular Structure Organization	Extracellular Matrix Organization:Ensemble of genes encoding core extracellular matrix including ECM glycoproteins, collagens and proteoglycans:Ensemble of genes encoding extracellular matrix and extracellular matrix-associated proteins	protein_coding
MFAP5	ENSG00000197614.9	Extracellular Matrix Structural Constituent:::::	Extracellular Matrix Organization:Extracellular Structure Organization	Extracellular Matrix Organization:Ensemble of genes encoding core extracellular matrix including ECM glycoproteins, collagens and proteoglycans:Ensemble of genes encoding extracellular matrix and extracellular matrix-associated proteins	protein_coding
MGP	ENSG00000111341.8	Extracellular Matrix Structural Constituent::	-	Ensemble of genes encoding core extracellular matrix including ECM glycoproteins, collagens and proteoglycans:Ensemble of genes encoding extracellular matrix and extracellular matrix-associated proteins	protein_coding
MMP11	ENSG00000099953.8	-	Extracellular Matrix Organization:Extracellular Structure Organization::	Extracellular Matrix Organization:Ensemble of genes encoding extracellular matrix and extracellular matrix-associated proteins	protein_coding
MMP14	ENSG00000157227.11	Cell Adhesion Molecule Binding:Integrin Binding:::::::	Extracellular Matrix Organization:Extracellular Structure Organization:Cell Adhesion:Biological Adhesion:Regulation of Cell Adhesion::	Extracellular Matrix Organization:Ensemble of genes encoding extracellular matrix and extracellular matrix-associated proteins	protein_coding
MMP15	ENSG00000102996.4	-	Extracellular Matrix Organization:Extracellular Structure Organization::	Extracellular Matrix Organization:Ensemble of genes encoding extracellular matrix and extracellular matrix-associated proteins	protein_coding
MMP24	ENSG00000125966.9	Cell Adhesion Molecule Binding::::::	Extracellular Matrix Organization:Extracellular Structure Organization:Cell Adhesion:Biological Adhesion	Extracellular Matrix Organization:Ensemble of genes encoding extracellular matrix and extracellular matrix-associated proteins	protein_coding
MRC2	ENSG00000011028.12	Collagen Binding	-	-	protein_coding
MSLN	ENSG00000102854.13	-	Cell Adhesion:Biological Adhesion	-	protein_coding
MXRA5	ENSG00000101825.7	Extracellular Matrix Structural Constituent::	-	Ensemble of genes encoding core extracellular matrix including ECM glycoproteins, collagens and proteoglycans:Ensemble of genes encoding extracellular matrix and extracellular matrix-associated proteins	protein_coding
MYH11	ENSG00000133392.15	-	Extracellular Matrix Organization:Extracellular Structure Organization	-	protein_coding
MYLK	ENSG00000065534.17	-	-	Focal Adhesion	protein_coding
NEO1	ENSG00000067141.15	Cell Adhesion Molecule Binding::	Cell Adhesion:Biological Adhesion	-	protein_coding
NME2	ENSG00000011052.20	-	Cell Adhesion:Biological Adhesion	-	protein_coding
NR4A3	ENSG00000119508.16	-	Cell Adhesion:Biological Adhesion:Regulation of Cell Adhesion	-	protein_coding
NRCAM	ENSG00000091129.18	Cell Adhesion Mediator Activity::	Cell Adhesion:Biological Adhesion	-	protein_coding
NTF3	ENSG00000185652.10	-	-	Ensemble of genes encoding extracellular matrix and extracellular matrix-associated proteins	protein_coding
NTN3	ENSG00000162068.1	-	-	Ensemble of genes encoding core extracellular matrix including ECM glycoproteins, collagens and proteoglycans:Ensemble of genes encoding extracellular matrix and extracellular matrix-associated proteins	protein_coding
OLR1	ENSG00000173391.7	-	Cell Adhesion:Biological Adhesion	-	protein_coding
P4HB	ENSG00000185624.13	Cell Adhesion Molecule Binding:Integrin Binding::::	Extracellular Structure Organization	Extracellular Matrix Organization:Collagen formation:Collagen biosynthesis and modifying enzymes	protein_coding
PAK1	ENSG00000149269.8	Collagen Binding::::	Cell Adhesion:Biological Adhesion:Regulation of Cell Adhesion	Focal Adhesion	protein_coding
PAPPA	ENSG00000182752.9	-	-	Ensemble of genes encoding extracellular matrix and extracellular matrix-associated proteins	protein_coding
PARVA	ENSG00000197702.10	Cell Adhesion Molecule Binding::::	Cell Adhesion:Biological Adhesion	Focal Adhesion:Integrin signalling pathway	protein_coding
PCOLCE2	ENSG00000163710.6	Extracellular Matrix Structural Constituent:Collagen Binding:::::	-	Extracellular Matrix Organization:Ensemble of genes encoding core extracellular matrix including ECM glycoproteins, collagens and proteoglycans:Ensemble of genes encoding extracellular matrix and extracellular matrix-associated proteins :Collagen formation:Collagen biosynthesis and modifying enzymes	protein_coding
PDGFC	ENSG00000145431.9	-	-	Ensemble of genes encoding extracellular matrix and extracellular matrix-associated proteins :Focal Adhesion	protein_coding
PDGFRA	ENSG00000134853.10	-	Extracellular Matrix Organization:Extracellular Structure Organization:Cell Adhesion:Biological Adhesion:	Focal Adhesion	protein_coding
PDGFRB	ENSG00000113721.12	-	-	Focal Adhesion	protein_coding
PDPN	ENSG00000162493.15	-	Extracellular Matrix Organization:Extracellular Structure Organization:Cell Adhesion:Biological Adhesion:Regulation of Cell Adhesion	-	protein_coding
PECAM1	ENSG00000261371.4	-	Extracellular Matrix Organization:Extracellular Structure Organization:Cell Adhesion:Biological Adhesion::	Extracellular Matrix Organization:Integrin cell surface interactions	protein_coding
PLA2G2A	ENSG00000188257.9	-	Extracellular Structure Organization	-	protein_coding
PLEKHA2	ENSG00000169499.13	Extracellular Matrix Binding:::	Cell Adhesion:Biological Adhesion:Regulation of Cell Adhesion	-	protein_coding
PLOD2	ENSG00000152952.10	-	Extracellular Matrix Organization:Extracellular Structure Organization::::	Extracellular Matrix Organization:Ensemble of genes encoding extracellular matrix and extracellular matrix-associated proteins :Collagen formation:Collagen biosynthesis and modifying enzymes	protein_coding
PLXDC1	ENSG00000161381.12	-	-	Ensemble of genes encoding extracellular matrix and extracellular matrix-associated proteins	protein_coding
PODXL	ENSG00000128567.15	-	Cell Adhesion:Biological Adhesion:Regulation of Cell Adhesion	-	protein_coding
PPIB	ENSG00000166794.4	Collagen Binding:::	-	Extracellular Matrix Organization:Collagen formation:Collagen biosynthesis and modifying enzymes	protein_coding
PPL	ENSG00000118898.14	Cell Adhesion Molecule Binding	-	-	protein_coding
PTGER4	ENSG00000171522.5	-	Cell Adhesion:Biological Adhesion:Regulation of Cell Adhesion	-	protein_coding
PTPRF	ENSG00000142949.15	Cell Adhesion Molecule Binding::	Cell Adhesion:Biological Adhesion	-	protein_coding
RARA	ENSG00000131759.16	-	Cell Adhesion:Biological Adhesion:Regulation of Cell Adhesion	-	protein_coding
RCC2	ENSG00000179051.12	-	Cell Adhesion:Biological Adhesion:Regulation of Cell Adhesion	-	protein_coding
RHOB	ENSG00000143878.9	-	Cell Adhesion:Biological Adhesion:	Integrin signalling pathway	protein_coding
RPL6	ENSG00000089009.14	Cell Adhesion Molecule Binding	-	-	protein_coding
RPSA	ENSG00000168028.12	Extracellular Matrix Binding:Cell Adhesion Mediator Activity::	Cell Adhesion:Biological Adhesion	-	protein_coding
RSPO1	ENSG00000169218.12	-	-	Ensemble of genes encoding core extracellular matrix including ECM glycoproteins, collagens and proteoglycans:Ensemble of genes encoding extracellular matrix and extracellular matrix-associated proteins	protein_coding
S100A8	ENSG00000143546.8	-	Cell Adhesion:Biological Adhesion:	Ensemble of genes encoding extracellular matrix and extracellular matrix-associated proteins	protein_coding
S1PR1	ENSG00000170989.8	-	Cell Adhesion:Biological Adhesion:Regulation of Cell Adhesion	-	protein_coding
SAA1	ENSG00000173432.9	-	Cell Adhesion:Biological Adhesion:Regulation of Cell Adhesion	-	protein_coding
SELE	ENSG00000007908.14	-	Cell Adhesion:Biological Adhesion	-	protein_coding
SELL	ENSG00000188404.7	Cell Adhesion Molecule Binding::	Cell Adhesion:Biological Adhesion	-	protein_coding
SEMA3C	ENSG00000075223.12	-	-	Ensemble of genes encoding extracellular matrix and extracellular matrix-associated proteins	protein_coding
SEMA5A	ENSG00000112902.10	-	Extracellular Matrix Organization:Extracellular Structure Organization:Cell Adhesion:Biological Adhesion:Regulation of Cell Adhesion:	Ensemble of genes encoding extracellular matrix and extracellular matrix-associated proteins	protein_coding
SERPINE1	ENSG00000106366.8	-	Extracellular Matrix Organization:Extracellular Structure Organization:Cell Adhesion:Biological Adhesion:Regulation of Cell Adhesion::	Extracellular Matrix Organization:Ensemble of genes encoding extracellular matrix and extracellular matrix-associated proteins	protein_coding
SERPINF1	ENSG00000132386.9	-	-	Ensemble of genes encoding extracellular matrix and extracellular matrix-associated proteins	protein_coding
SERPINH1	ENSG00000149257.12	Collagen Binding	Extracellular Matrix Organization:Extracellular Structure Organization	Extracellular Matrix Organization:Ensemble of genes encoding extracellular matrix and extracellular matrix-associated proteins :Collagen formation:Collagen biosynthesis and modifying enzymes	protein_coding
SFRP1	ENSG00000104332.10	-	Cell Adhesion:Biological Adhesion:Regulation of Cell Adhesion:	Ensemble of genes encoding extracellular matrix and extracellular matrix-associated proteins	protein_coding
SFRP2	ENSG00000145423.4	Cell Adhesion Molecule Binding:Integrin Binding::::::	Extracellular Matrix Organization:Extracellular Structure Organization:Cell Adhesion:Biological Adhesion:Regulation of Cell Adhesion:	Ensemble of genes encoding extracellular matrix and extracellular matrix-associated proteins	protein_coding
SFRP4	ENSG00000106483.10	-	-	Ensemble of genes encoding extracellular matrix and extracellular matrix-associated proteins	protein_coding
SPARC	ENSG00000113140.9	Extracellular Matrix Structural Constituent:Collagen Binding:Extracellular Matrix Binding:::::	Extracellular Matrix Organization:Extracellular Structure Organization:::	Extracellular Matrix Organization:Ensemble of genes encoding core extracellular matrix including ECM glycoproteins, collagens and proteoglycans:Ensemble of genes encoding extracellular matrix and extracellular matrix-associated proteins	protein_coding
SPARCL1	ENSG00000152583.11	Collagen Binding:Extracellular Matrix Binding::::	Cell Adhesion:Biological Adhesion	Ensemble of genes encoding core extracellular matrix including ECM glycoproteins, collagens and proteoglycans:Ensemble of genes encoding extracellular matrix and extracellular matrix-associated proteins	protein_coding
SPN	ENSG00000197471.10	-	Cell Adhesion:Biological Adhesion:Regulation of Cell Adhesion	-	protein_coding
SPOCK2	ENSG00000107742.11	Extracellular Matrix Structural Constituent:Collagen Binding:Extracellular Matrix Binding:::::::	Extracellular Matrix Organization:Extracellular Structure Organization:Cell Adhesion:Biological Adhesion:Regulation of Cell Adhesion::	Ensemble of genes encoding core extracellular matrix including ECM glycoproteins, collagens and proteoglycans:Ensemble of genes encoding extracellular matrix and extracellular matrix-associated proteins	protein_coding
SPON1	ENSG00000262655.3	Extracellular Matrix Structural Constituent::::	Cell Adhesion:Biological Adhesion	Ensemble of genes encoding core extracellular matrix including ECM glycoproteins, collagens and proteoglycans:Ensemble of genes encoding extracellular matrix and extracellular matrix-associated proteins	protein_coding
SPP1	ENSG00000118785.12	Cell Adhesion Molecule Binding:Integrin Binding:Extracellular Matrix Binding::::::::::	Extracellular Matrix Organization:Extracellular Structure Organization:Cell Adhesion:Biological Adhesion:Regulation of Cell Adhesion	Extracellular Matrix Organization:Ensemble of genes encoding core extracellular matrix including ECM glycoproteins, collagens and proteoglycans:Ensemble of genes encoding extracellular matrix and extracellular matrix-associated proteins :Focal Adhesion:Integrin cell surface interactions	protein_coding
SPTAN1	ENSG00000197694.12	Cell Adhesion Molecule Binding	-	-	protein_coding
SRGAP2	ENSG00000266028.6	-	Cell Adhesion:Biological Adhesion	-	protein_coding
SRPX	ENSG00000101955.13	Extracellular Matrix Structural Constituent::::	Cell Adhesion:Biological Adhesion	Ensemble of genes encoding core extracellular matrix including ECM glycoproteins, collagens and proteoglycans:Ensemble of genes encoding extracellular matrix and extracellular matrix-associated proteins	protein_coding
SULF1	ENSG00000137573.12	-	Extracellular Matrix Organization:Extracellular Structure Organization:	Ensemble of genes encoding extracellular matrix and extracellular matrix-associated proteins	protein_coding
SUSD5	ENSG00000173705.7	-	Cell Adhesion:Biological Adhesion	-	protein_coding
TFAP2A	ENSG00000137203.9	-	Extracellular Matrix Organization:Extracellular Structure Organization	-	protein_coding
TGFBI	ENSG00000120708.15	Extracellular Matrix Structural Constituent:Cell Adhesion Molecule Binding:Integrin Binding:Collagen Binding:Extracellular Matrix Binding:::::::	Extracellular Matrix Organization:Extracellular Structure Organization:Cell Adhesion:Biological Adhesion:Regulation of Cell Adhesion	Ensemble of genes encoding core extracellular matrix including ECM glycoproteins, collagens and proteoglycans:Ensemble of genes encoding extracellular matrix and extracellular matrix-associated proteins	protein_coding
TGM1	ENSG00000092295.10	-	-	Ensemble of genes encoding extracellular matrix and extracellular matrix-associated proteins	protein_coding
THBS2	ENSG00000186340.13	Extracellular Matrix Structural Constituent:::::	Cell Adhesion:Biological Adhesion	Ensemble of genes encoding core extracellular matrix including ECM glycoproteins, collagens and proteoglycans:Ensemble of genes encoding extracellular matrix and extracellular matrix-associated proteins :Focal Adhesion	protein_coding
TIMP1	ENSG00000102265.10	-	Extracellular Matrix Organization:Extracellular Structure Organization::	Extracellular Matrix Organization:Ensemble of genes encoding extracellular matrix and extracellular matrix-associated proteins	protein_coding
TIMP3	ENSG00000100234.11	-	-	Ensemble of genes encoding extracellular matrix and extracellular matrix-associated proteins	protein_coding
TNF	ENSG00000232810.3	-	Extracellular Matrix Organization:Extracellular Structure Organization:Cell Adhesion:Biological Adhesion:Regulation of Cell Adhesion:	Ensemble of genes encoding extracellular matrix and extracellular matrix-associated proteins	protein_coding
TNFSF13B	ENSG00000102524.10	-	Cell Adhesion:Biological Adhesion:Regulation of Cell Adhesion:	Ensemble of genes encoding extracellular matrix and extracellular matrix-associated proteins	protein_coding
TNXB	ENSG00000168477.16	Extracellular Matrix Structural Constituent:Cell Adhesion Molecule Binding:Integrin Binding:Collagen Binding:::::::::	Extracellular Matrix Organization:Extracellular Structure Organization:Cell Adhesion:Biological Adhesion:Regulation of Cell Adhesion	Extracellular Matrix Organization:Ensemble of genes encoding core extracellular matrix including ECM glycoproteins, collagens and proteoglycans:Ensemble of genes encoding extracellular matrix and extracellular matrix-associated proteins :Focal Adhesion	protein_coding
TRIM29	ENSG00000137699.15	Cell Adhesion Molecule Binding:Cell Adhesion Mediator Activity::	Cell Adhesion:Biological Adhesion	-	protein_coding
TSPAN8	ENSG00000127324.7	Cell Adhesion Molecule Binding:Integrin Binding	-	-	protein_coding
VCAM1	ENSG00000162692.9	Cell Adhesion Molecule Binding:Integrin Binding:::::::	Extracellular Matrix Organization:Extracellular Structure Organization:Cell Adhesion:Biological Adhesion:Regulation of Cell Adhesion::	Extracellular Matrix Organization:Integrin cell surface interactions	protein_coding
VCAN	ENSG00000038427.14	Extracellular Matrix Structural Constituent:::::::	Extracellular Matrix Organization:Extracellular Structure Organization:Cell Adhesion:Biological Adhesion	Extracellular Matrix Organization:Ensemble of genes encoding core extracellular matrix including ECM glycoproteins, collagens and proteoglycans:Ensemble of genes encoding extracellular matrix and extracellular matrix-associated proteins	protein_coding
VTN	ENSG00000109072.12	Extracellular Matrix Structural Constituent:Cell Adhesion Molecule Binding:Integrin Binding:Collagen Binding:Extracellular Matrix Binding:::::	Extracellular Matrix Organization:Extracellular Structure Organization:Cell Adhesion:Biological Adhesion:Regulation of Cell Adhesion	Extracellular Matrix Organization:Ensemble of genes encoding core extracellular matrix including ECM glycoproteins, collagens and proteoglycans:Ensemble of genes encoding extracellular matrix and extracellular matrix-associated proteins :Focal Adhesion:Integrin cell surface interactions	protein_coding
VWF	ENSG00000110799.12	Extracellular Matrix Structural Constituent:Cell Adhesion Molecule Binding:Integrin Binding:Collagen Binding	Extracellular Matrix Organization:Extracellular Structure Organization:Cell Adhesion:Biological Adhesion	Ensemble of genes encoding core extracellular matrix including ECM glycoproteins, collagens and proteoglycans:Ensemble of genes encoding extracellular matrix and extracellular matrix-associated proteins :Focal Adhesion:	protein_coding
WNT2B	ENSG00000134245.16	-	-	Ensemble of genes encoding extracellular matrix and extracellular matrix-associated proteins	protein_coding
WT1	ENSG00000184937.11	-	Extracellular Matrix Organization:Extracellular Structure Organization	-	protein_coding
